# Supplementary material for: On variability and detecting unreliable measurements in animal cystometry
Source: Front Urol. 2024 Feb 13;4:1348002. doi: 10.3389/fruro.2024.1348002 (PMC12014196; doi:10.3389/fruro.2024.1348002)
Supplement: Supplementary file 1 [file DataSheet_1.csv]

	Experiment	Session	Void_in_Session	Void_in_Experiment	Qi_ml_hr	V0_ml	Vr_ml	Vv_ml	dti_s	dtu_s	Vi_ml	Vu_ml	Qu_ml_hr
1	E033022	01	1	1	5.62	0	0.02	0.2	76.63	103.21	0.119627944444444	0.100372055555556	3.50101152989051
2	E033022	01	2	2	3.93	0	0.02	0.22	168.36	195.47	0.183793	0.056207	1.03517266076636
3	E033022	01	3	3	6.86	0	0.02	0.26	110.87	129.33	0.211268944444444	0.0687310555555556	1.91318178303565
4	E033022	01	4	4	7.87	0	0.02	0.26	94.33	114.52	0.206215861111111	0.0737841388888889	2.31944551170101
5	E033022	01	5	5	1.12	0	0.02	0.22	497.92	522.13	0.154908444444444	0.0850915555555555	0.586692203091184
6	E033022	02	1	6	2.4	0	0.07	0.55	610.96	633.58	0.407306666666667	0.212693333333333	1.2085229963067
7	E033022	02	2	7	5	0	0.06	0.65	422.34	449.76	0.586583333333333	0.123416666666667	0.987860192102455
8	E033022	02	3	8	10.12	0	0.07	0.71	216.44	263.18	0.608436888888889	0.171563111111111	2.34678622995669
9	E033022	02	4	9	10.8	0	0.07	0.54	163.96	239.95	0.49188	0.11812	1.77216920191707
10	E033022	02	5	10	3.37	0	0	0.29	283.13	317.53	0.265041138888889	0.0249588611111111	0.282971372783674
11	E033022	03	1	11	1.12	0	0.03	0.26	629.11	681.76	0.195723111111111	0.0942768888888889	0.497824454353438
12	E033022	03	2	12	5.62	0	0.16	0.3	184.18	211.05	0.287525444444444	0.172474555555556	2.94199668325041
13	E033022	03	3	13	6.86	0	0.02	0.4	162.86	208.08	0.310338777777778	0.109661222222222	1.89725297962322
14	E033022	03	4	14	7.87	0	0.03	0.32	138.13	177.38	0.301967527777778	0.0480324722222222	0.974838764234975
15	E033022	03	5	15	3.93	0	0.03	0.33	269.56	332.4	0.294269666666667	0.0657303333333333	0.711880866425992
16	E033022	04	1	16	3.37	0	0.01	0.29	258.7	291.83	0.242171944444444	0.0578280555555556	0.713363944762362
17	E033022	04	2	17	10.8	0	0.02	0.38	96.68	128.95	0.29004	0.10996	3.06984102365258
18	E033022	04	3	18	10.12	0	0.04	0.28	101.97	125.66	0.286649	0.0333510000000001	0.955463950342195
19	E033022	04	4	19	5	0	0.03	0.32	208	238.66	0.288888888888889	0.0611111111111111	0.921813458476494
20	E033022	04	5	20	2.4	0	0.04	0.45	480.35	512.14	0.320233333333333	0.169766666666667	1.19334556957082
21	E033022	05	1	21	1.12	0	0.04	0.75	1655.32	1660.16	0.514988444444444	0.275011555555556	0.596353122590594
22	E033022	05	2	22	3.93	0	0.04	0.5	365.91	392.04	0.39945175	0.14054825	1.29061753902663
23	E033022	05	3	23	6.86	0	0.03	0.59	251.8	269.36	0.479818888888889	0.140181111111111	1.87352242352242
24	E033022	05	4	24	7.87	0	0.01	0.47	185.64	206.77	0.405829666666667	0.0741703333333333	1.29135367799971
25	E033022	05	5	25	5.62	0	0.04	0.48	236.69	290.37	0.369499388888889	0.150500611111111	1.86590281365155
26	E033022	06	1	26	3.37	0	0	0.43	297.47	317.02	0.278464972222222	0.151535027777778	1.72079395621727
27	E033022	06	2	27	10.8	0	0.03	0.41	113.94	152.34	0.34182	0.0981799999999999	2.3201260338716
28	E033022	06	3	28	5	0	0.02	0.43	231.49	254.46	0.321513888888889	0.128486111111111	1.81777096596715
29	E033022	06	4	29	2.4	0	0.11	0.94	1165.84	1191.1	0.777226666666667	0.272773333333334	0.824434556292503
30	E033022	06	5	30	10.12	0	0.11	1.02	316.69	345.69	0.890250777777778	0.239749222222222	2.49673753941393
31	E041422	01	1	1	2.64	0	0	0.11	73.42	91.03	0.0538413333333333	0.0561586666666667	2.22092936394595
32	E041422	01	2	2	10.8	0	0.1	0.1	47.13	68.4	0.14139	0.05861	3.08473684210526
33	E041422	01	3	3	7.92	0	0	0.25	111.65	185.43	0.24563	0.00436999999999999	0.08484064067303
34	E041422	01	4	4	5	0	0.02	0.19	130.75	152.62	0.181597222222222	0.0284027777777778	0.669964618005504
35	E041422	01	5	5	4.4	0	0.03	0.23	159.32	187.33	0.194724444444444	0.0652755555555556	1.25442801473336
36	E041422	02	1	6	6.86	0	0.02	0.06	46.16	69.33	0.0879604444444444	-0.00796044444444444	-0.413350641857781
37	E041422	02	2	7	6.16	0	0.01	0.15	79.78	106.76	0.136512444444444	0.0234875555555555	0.792011989509179
38	E041422	02	3	8	2.4	0	0.01	0.15	178.78	204.38	0.119186666666667	0.0408133333333333	0.718896173793913
39	E041422	02	4	9	0.88	0	0.02	0.14	348.21	380.14	0.085118	0.074882	0.709147156310833
40	E041422	02	5	10	3.93	0	0.03	0.21	171.97	205.69	0.187733916666667	0.0522660833333333	0.91476445135884
41	E041422	03	1	11	4.4	0	0.01	0.14	63.92	77.77	0.0781244444444445	0.0718755555555556	3.32714414298573
42	E041422	03	2	12	5	0	0.01	0.12	79.68	107.69	0.110666666666667	0.0193333333333333	0.646299563562076
43	E041422	03	3	13	10.8	0	0.02	0.16	54.15	82.4	0.16245	0.01755	0.766747572815533
44	E041422	03	4	14	2.64	0	0.02	0.15	198.71	228.68	0.145720666666667	0.0242793333333333	0.382217946475424
45	E041422	03	5	15	7.92	0	0.02	0.13	67.69	92.85	0.148918	0.001082	0.041951534733441
46	E041422	04	1	16	6.86	0	0.02	0.22	89	108.06	0.169594444444444	0.0704055555555555	2.34554876920229
47	E041422	04	2	17	6.16	0	0.01	0.25	135.74	165.64	0.232266222222222	0.0277337777777778	0.602762617725187
48	E041422	04	3	18	2.4	0	0	0.11	156.56	200.25	0.104373333333333	0.00562666666666667	0.101153558052435
49	E041422	04	4	19	3.93	0	0.02	0.15	125.63	170.8	0.137146083333333	0.0328539166666666	0.692471311475409
50	E041422	04	5	20	0.88	0	0.02	0.14	369.9	397.58	0.09042	0.06958	0.630031691734997
51	E041422	05	1	21	7.92	0	0.01	0.22	86.27	101.53	0.189794	0.040206	1.42560425490003
52	E041422	05	2	22	10.8	0	0.01	0.22	71.05	97.44	0.21315	0.01685	0.622536945812808
53	E041422	05	3	23	4.4	0	0.02	0.32	216.98	244.54	0.265197777777778	0.0748022222222223	1.10120225729942
54	E041422	05	4	24	5	0	0	0.33	226.82	253.52	0.315027777777778	0.0149722222222223	0.212606500473336
55	E041422	05	5	25	2.64	0	0.01	0.29	363.33	394.31	0.266442	0.033558	0.306380259186934
56	E041422	06	1	26	3.93	0	0.01	0.23	165.97	180.43	0.181183916666667	0.0588160833333334	1.17351826192983
57	E041422	06	2	27	6.86	0	0.01	0.19	99.24	154	0.189107333333333	0.0108926666666667	0.254633766233767
58	E041422	06	3	28	0.88	0	0	0.25	712.5	736.1	0.174166666666667	0.0758333333333333	0.370873522619209
59	E041422	06	4	29	6.16	0	0.01	0.14	64.65	127.33	0.110623333333333	0.0393766666666667	1.11329615958533
60	E041422	06	5	30	2.4	0	0	0.23	228.46	263.29	0.152306666666667	0.0776933333333334	1.06231151961715
61	E041422	07	1	31	6.86	0	0	0.21	75.1	224.5	0.143107222222222	0.0668927777777778	1.07266815144766
62	E041422	07	2	32	7.92	0	0.01	0.2	75.81	152.63	0.166782	0.043218	1.0193592347507
63	E041422	07	3	33	10.8	0	0.02	0.25	78.11	106.98	0.23433	0.03567	1.20033651149748
64	E041422	07	4	34	2.4	0	0	0.26	281.14	303.69	0.187426666666667	0.0725733333333334	0.860298330534427
65	E041422	07	5	35	6.16	0	0	0.25	140.35	163.18	0.240154444444444	0.00984555555555555	0.217207991175389
66	E041822	01	1	21	7.7	0	0.03	0.16	64.26	110.2	0.137445	0.052555	1.71686025408348
67	E041822	01	2	22	0.86	0	0	0.11	333.76	362.68	0.0797315555555556	0.0302684444444444	0.300447777655233
68	E041822	01	3	23	2.4	0	0.01	0.2	255.59	279.63	0.170393333333333	0.0396066666666667	0.509902370990238
69	E041822	01	4	24	5	0	0.01	0.14	103.98	129.64	0.144416666666667	0.00558333333333336	0.155044739278001
70	E041822	01	5	25	2.57	0	0.03	0.27	345.62	381.14	0.246734277777778	0.0532657222222223	0.503113291703836
71	E041822	02	1	26	6.86	0	0	0.18	79.75	107.19	0.151968055555556	0.0280319444444444	0.941459091333146
72	E041822	02	2	27	10.8	0	0.02	0.17	61.65	105.47	0.18495	0.00505	0.172371290414336
73	E041822	02	3	28	5.99	0	0.02	0.21	92.76	142.94	0.154342333333333	0.0756576666666666	1.90546802854344
74	E041822	02	4	29	3.93	0	0.03	0.22	202.1	244.78	0.220625833333333	0.0293741666666666	0.432008334014217
75	E041822	02	5	30	4.28	0	0.03	0.16	133.53	182.04	0.158752333333333	0.0312476666666666	0.617949901120632
76	E041822	03	1	31	0.86	0	0.01	0.22	496.07	521.56	0.118505611111111	0.111494388888889	0.769575504256461
77	E041822	03	2	32	2.57	0	0.03	0.22	313.62	341.36	0.223889833333333	0.0261101666666667	0.275359151628779
78	E041822	03	3	33	2.4	0	0.01	0.26	398.77	444.85	0.265846666666667	0.0041533333333334	0.0336113296616842
79	E041822	03	4	34	7.7	0	0.02	0.29	147.25	179.82	0.314951388888889	-0.00495138888888891	-0.0991269046824606
80	E041822	03	5	35	5	0	0.01	0.28	186.68	211.98	0.259277777777778	0.0307222222222222	0.521747334654212
81	E041822	04	1	36	5.99	0	0	0.24	109.34	138.08	0.181929611111111	0.0580703888888889	1.51400202780996
82	E041822	04	2	37	4.28	0	0.02	0.3	238.26	265.42	0.283264666666667	0.0367353333333333	0.498256348428905
83	E041822	04	3	38	6.86	0	0.01	0.19	105.1	141.1	0.200273888888889	-0.000273888888888879	-0.00698795180722867
84	E041822	04	4	39	3.93	0	0.04	0.28	254.03	278.78	0.277316083333333	0.0426839166666667	0.551194848984862
85	E041822	04	5	40	10.8	0	0.03	0.26	86.26	112.74	0.25878	0.03122	0.996913251729644
86	E041822	05	1	41	0.86	0	0	0.08	286.54	325.92	0.0684512222222222	0.0115487777777778	0.12756381934217
87	E041822	05	2	42	2.4	0	0	0.23	341.43	362.21	0.22762	0.00237999999999999	0.0236547858976836
88	E041822	05	3	43	5	0	0.01	0.3	192.51	218.24	0.267375	0.042625	0.703125
89	E041822	05	4	44	7.7	0	0.03	0.3	146.59	174.23	0.313539722222222	0.0164602777777777	0.34010790334615
90	E041822	05	5	45	2.57	0	0	0.32	356.33	380.47	0.254380027777778	0.0656199722222223	0.620894945725025
91	E041822	06	1	46	5.99	0	0.01	0.28	112.36	146.34	0.186954555555556	0.103045444444444	2.53494328276616
92	E041822	06	2	47	6.86	0	0.03	0.27	129.68	190.3	0.247112444444444	0.0528875555555556	1.00050026274304
93	E041822	06	3	48	3.93	0	0	0.24	218.58	276.97	0.2386165	0.00138349999999995	0.0179824529732456
94	E041822	06	4	49	4.28	0	0.02	0.28	190.52	212.8	0.226507111111111	0.0734928888888889	1.2433007518797
95	E041822	06	5	50	10.8	0	0.01	0.21	68.63	101.35	0.20589	0.01411	0.501193882585102
96	E042522	01	1	1	6.31	0	0.07	0.3	207.4	248.04	0.363526111111111	0.00647388888888889	0.0939606515078213
97	E042522	01	2	2	2.4	0	0.07	0.24	407.83	455.83	0.271886666666667	0.0381133333333333	0.301006954347015
98	E042522	01	3	3	6.86	0	0.08	0.38	206.64	248.22	0.393764	0.066236	0.960638143582306
99	E042522	01	4	4	0.9	0	0.05	0.46	1496.76	1533.04	0.37419	0.13581	0.318919271512811
100	E042522	01	5	5	4.5	0	0.06	0.51	405.36	459.81	0.5067	0.0633	0.495596007046389
101	E042522	02	1	6	8.11	0	0.09	0.34	185.14	225.85	0.417079277777778	0.0129207222222223	0.20595350896613
102	E042522	02	2	7	2.7	0	0.07	0.49	719.78	763.62	0.539835	0.0201650000000001	0.0950656085487551
103	E042522	02	3	8	5	0	0.1	0.63	494.22	540.7	0.686416666666667	0.0435833333333332	0.290179397077861
104	E042522	02	4	9	10.8	0	0.1	0.61	227.45	278.1	0.68235	0.02765	0.357928802588996
105	E042522	02	5	10	3.93	0	0.14	0.53	539.57	573.24	0.589030583333333	0.0809694166666666	0.50849539459912
106	E042522	03	1	11	2.4	0	0.07	0.55	795.63	835.67	0.53042	0.0895800000000001	0.385903526511662
107	E042522	03	2	12	0.9	0	0.07	0.57	1803.25	1863.7	0.4508125	0.1891875	0.365442399527821
108	E042522	03	3	13	6.31	0	0.12	0.69	443.47	510.33	0.777304361111111	0.0326956388888888	0.23064350518292
109	E042522	03	4	14	6.86	0	0.16	0.73	426.21	473.22	0.812166833333333	0.0778331666666666	0.592112336756688
110	E042522	03	5	15	4.5	0	0.16	0.79	689.93	728.19	0.8624125	0.0875875	0.433011988629341
111	E042522	04	1	16	8.11	0	0.1	0.63	311.51	343.76	0.701762805555555	0.0282371944444445	0.295711833837562
112	E042522	04	2	17	5	0	0.12	0.81	610.48	660.42	0.847888888888889	0.0821111111111111	0.44759395536174
113	E042522	04	3	18	2.7	0	0.12	0.81	1076.2	1120.44	0.80715	0.12285	0.3947199314555
114	E042522	04	4	19	10.8	0	0.21	0.81	311.41	354.93	0.93423	0.0857699999999999	0.869951821485926
115	E042522	04	5	20	3.93	0	0.17	0.59	668.37	725.56	0.72963725	0.03036275	0.15065039417829
116	E042522	05	1	21	6.86	0	0.1	0.78	437.72	467.84	0.834099777777778	0.0459002222222221	0.353199384404924
117	E042522	05	2	22	4.5	0	0.06	0.64	501.67	551.65	0.6270875	0.0729124999999999	0.475818000543823
118	E042522	05	3	23	6.31	0	0.14	0.84	504.19	554.32	0.883733027777778	0.0962669722222222	0.625200425746861
119	E042522	05	4	24	2.4	0	0.11	0.83	1167.98	1223.69	0.778653333333333	0.161346666666667	0.474669238124035
120	E072722	01	1	1	3.93	0	0.08	0.26	273.55	295.7	0.298625416666667	0.0413745833333333	0.50371491376395
121	E072722	01	2	2	9.93	0	0.08	0.26	113.47	159.67	0.312988083333333	0.0270119166666667	0.609024237489823
122	E072722	01	3	3	5	0	0.05	0.21	166.59	209.52	0.231375	0.028625	0.491838487972508
123	E072722	01	4	4	10.8	0	0.01	0.17	57.04	100.58	0.17112	0.00888	0.317836548021475
124	E072722	01	5	5	7.72	0	0.02	0.24	102.65	141.83	0.220127222222222	0.0398727777777778	1.01207078897271
125	E072722	02	1	6	0.92	0	0.01	0.19	718.02	745.61	0.183494	0.016506	0.079695283056826
126	E072722	02	2	7	5.52	0	0.02	0.18	139.45	176.54	0.213823333333333	-0.0138233333333333	-0.281885125184094
127	E072722	02	3	8	2.4	0	0.06	0.22	368.96	402.93	0.245973333333333	0.0340266666666667	0.304013104013105
128	E072722	02	4	9	6.86	0	0.02	0.16	92.57	131.38	0.176397277777778	0.00360272222222222	0.0987197442533108
129	E072722	02	5	10	1.3	0	0.04	0.16	590.92	648.92	0.213387777777778	-0.0133877777777778	-0.0742710965912593
130	E072722	03	1	11	7.72	0	0.03	0.17	90.37	124.24	0.193793444444444	0.00620655555555558	0.179842240824212
131	E072722	03	2	12	3.93	0	0.03	0.21	180.76	219.24	0.197329666666667	0.0426703333333333	0.700662287903667
132	E072722	03	3	13	5	0	0.02	0.16	114.04	148.34	0.158388888888889	0.0216111111111111	0.52447081030066
133	E072722	03	4	14	9.93	0	0.02	0.17	65.44	95.25	0.180505333333333	0.00949466666666671	0.358853543307088
134	E072722	03	5	15	10.8	0	0.04	0.18	65.28	97.95	0.19584	0.02416	0.887963246554363
135	E072722	04	1	16	1.3	0	0.01	0.12	308.64	341.09	0.111453333333333	0.0185466666666667	0.195748922571755
136	E072722	04	2	17	6.86	0	0.02	0.21	96.02	131.88	0.182971444444444	0.0470285555555555	1.28376402790416
137	E072722	04	3	18	0.92	0	0.04	0.19	590.69	651.21	0.150954111111111	0.0790458888888889	0.436979161867907
138	E072722	04	4	19	2.4	0	0.06	0.36	464.83	493.01	0.309886666666667	0.110113333333333	0.804056712845581
139	E072722	04	5	20	5.52	0	0.03	0.18	121.63	169.43	0.186499333333333	0.0235006666666667	0.499335418757009
140	E072722	05	1	21	3.93	0	0.02	0.2	168.02	198.9	0.183421833333333	0.0365781666666667	0.66204826546003
141	E072722	05	2	22	9.93	0	0.02	0.16	56.3	89.61	0.155294166666667	0.0247058333333333	0.992534315366589
142	E072722	05	3	23	10.8	0	0.04	0.26	92.07	126.49	0.27621	0.02379	0.677081192189105
143	E072722	05	4	24	7.72	0	0.01	0.22	83.32	123.85	0.178675111111111	0.0513248888888889	1.49188211546225
144	E072722	05	5	25	5	0	0.02	0.2	129.66	164.4	0.180083333333333	0.0399166666666667	0.874087591240876
145	E072722	06	1	26	2.4	0	0.12	0.33	525.32	553.93	0.350213333333333	0.0997866666666667	0.648515155344538
146	E072722	06	2	27	1.3	0	0.02	0.2	376.47	423.7	0.1359475	0.0840525	0.714158602784989
147	E072722	06	3	28	0.92	0	0.06	0.22	556.83	598.88	0.142301	0.137699	0.827739113010954
148	E072722	06	4	29	5.52	0	0.04	0.16	116.83	163.97	0.179139333333333	0.0208606666666667	0.458000853814723
149	E072722	06	5	30	6.86	0	0.02	0.25	115.76	150.41	0.220587111111111	0.0494128888888889	1.18267668373113
150	E050622	01	1	1	10.22	0	0.19	0.21	149.28	156.89	0.423789333333333	-0.0237893333333333	-0.545870355025814
151	E050622	01	2	2	5.68	0	0.06	0.23	159.61	234.34	0.251829111111111	0.0381708888888889	0.586392421268243
152	E050622	01	3	3	10.8	0	0.06	0.22	84.77	111.84	0.25431	0.02569	0.826931330472105
153	E050622	01	4	4	5	0	0.03	0.27	220.18	260.06	0.305805555555556	-0.00580555555555556	-0.0803660693686074
154	E050622	01	5	5	6.86	0	0.19	0.35	257.76	310.66	0.491176	0.048824	0.565783815103329
155	E050622	02	1	6	21.6	0	0.27	0.31	98.33	141.18	0.58998	-0.00997999999999988	-0.254483637909049
156	E050622	02	2	7	3.93	0	0.15	0.36	427.29	489.04	0.46645825	0.04354175	0.320526541796172
157	E050622	02	3	8	7.95	0	0.21	0.32	236.78	288.53	0.522889166666667	0.00711083333333329	0.0887221432779948
158	E050622	02	4	9	16.2	0	0.2	0.46	136.56	182.59	0.61452	0.0454800000000001	0.896697519031712
159	E050622	02	5	10	3.41	0	0.16	0.31	450.24	492.95	0.426477333333333	0.0435226666666666	0.317844811847043
160	E050622	03	1	11	5	0	0.06	0.27	209.89	235.15	0.291513888888889	0.0384861111111112	0.589198384010207
161	E050622	03	2	12	10.8	0	0.08	0.35	126.84	163.98	0.38052	0.04948	1.08627881448957
162	E050622	03	3	13	6.86	0	0.07	0.41	223.44	260.87	0.425777333333333	0.0542226666666666	0.748271552880744
163	E050622	03	4	14	5.68	0	0.24	0.4	374.32	412.07	0.590593777777778	0.0494062222222222	0.431631518916689
164	E050622	03	5	15	10.22	0	0.36	0.33	226.92	271.27	0.644200666666667	0.0457993333333332	0.607798871972572
165	E050622	04	1	16	3.93	0	0.19	0.32	463.11	499.18	0.50556175	0.00443824999999998	0.0320078929444287
166	E050622	04	2	17	3.41	0	0.13	0.34	484.25	524.56	0.458692361111111	0.0113076388888889	0.0776031340552084
167	E050622	04	3	18	7.95	0	0.1	0.36	182.01	229.69	0.40193875	0.05806125	0.910011319604685
168	E050622	04	4	19	16.2	0	0.1	0.47	112.03	150.5	0.504135	0.065865	1.57550830564784
169	E050622	04	5	20	21.6	0	0.05	0.39	74.87	109.54	0.44922	-0.00922000000000006	-0.303012598137669
170	E050622	05	1	21	6.86	0	0.25	0.52	388.38	421.02	0.740079666666667	0.0299203333333332	0.255838677497505
171	E050622	05	2	22	5	0	0.38	0.49	567.36	627.6	0.788	0.082	0.470363288718929
172	E050622	05	3	23	10.8	0	0.41	0.48	267.63	323.23	0.80289	0.0871099999999999	0.970194598273674
173	E050622	05	4	24	10.22	0	0.18	0.36	183.65	221.05	0.521361944444445	0.0186380555555555	0.303537661162633
174	E050622	05	5	25	5.68	0	0.1	0.48	317.84	351.12	0.501480888888889	0.0785191111111111	0.805048986101617
175	E050622	06	1	26	16.2	0	0.13	0.54	148	192.76	0.666	0.00400000000000011	0.0747042954969932
176	E050622	06	2	27	3.41	0	0.46	0.63	998.17	1038.79	0.945488805555556	0.144511194444444	0.500813735211159
177	E050622	06	3	28	3.93	0	0.51	0.55	904.27	947.43	0.987161416666667	0.0728385833333334	0.276768626705931
178	E050622	06	4	29	7.95	0	0.25	0.6	356.39	391.22	0.787027916666667	0.0629720833333334	0.579468074229334
179	E050622	06	5	30	21.6	0	0.2	0.84	166.52	198.6	0.99912	0.0408799999999999	0.741027190332325
180	E051122	01	1	1	16.2	0	0.01	0.39	75.44	114.57	0.33948	0.06052	1.90164964650432
181	E051122	01	2	2	7.49	0	0.02	0.34	168.24	204.82	0.350032666666667	0.00996733333333338	0.175189922859097
182	E051122	01	3	3	9.63	0	0.01	0.45	166.37	203.93	0.44503975	0.01496025	0.264095032609228
183	E051122	01	4	4	5	0	0.01	0.18	104.03	137.28	0.144486111111111	0.0455138888888889	1.19354603729604
184	E051122	01	5	5	3.93	0	0.02	0.31	275.6	306.74	0.300863333333333	0.0291366666666666	0.341957358023081
185	E051122	02	1	6	3.21	0	0.03	0.29	230.18	260.58	0.205243833333333	0.114756166666667	1.58539488832604
186	E051122	02	2	7	5.35	0	0.01	0.04	57.54	128.91	0.0855108333333333	-0.0355108333333333	-0.991691878054456
187	E051122	02	3	8	10.8	0	0.01	0.13	48.27	88.8	0.14481	-0.00481000000000001	-0.195
188	E051122	02	4	9	6.86	0	0.04	0.39	257.75	288.57	0.491156944444445	-0.0611569444444445	-0.762951796791074
189	E051122	02	5	10	21.6	0	0.01	0.4	55.14	95.21	0.33084	0.07916	2.99313097363722
190	E051122	03	1	11	7.49	0	0.01	0.21	78.14	95.46	0.162574611111111	0.0574253888888889	2.16563377330819
191	E051122	03	2	12	16.2	0	0.02	0.24	58.46	89.56	0.26307	-0.00307000000000002	-0.123403305046897
192	E051122	03	3	13	3.93	0	0	0.31	268.92	306.12	0.293571	0.016429	0.193206585652685
193	E051122	03	4	14	9.63	0	0.02	0.21	87.57	116.5	0.23424975	-0.00424975	-0.131322746781116
194	E051122	03	5	15	5	0	0.02	0.18	142.42	172.95	0.197805555555556	0.00219444444444444	0.0456779416016189
195	E051122	04	1	16	6.86	0	0.02	0.23	72.97	114.65	0.139048388888889	0.110951611111111	3.48387091146969
196	E051122	04	2	17	3.21	0	0.02	0.3	278.88	315.83	0.248668	0.071332	0.813080454674984
197	E051122	04	3	18	10.8	0	0.01	0.28	101.57	150.6	0.30471	-0.0147099999999999	-0.351633466135457
198	E051122	04	4	19	21.6	0	0.02	0.46	69.1	103.76	0.4146	0.0654000000000001	2.26908249807248
199	E051122	04	5	20	5.35	0	0.03	0.19	125.5	169.8	0.186506944444444	0.0334930555555556	0.71010011778563
200	E051122	05	1	21	16.2	0	0.02	0.44	86.6	126.72	0.3897	0.0703000000000001	1.99715909090909
201	E051122	05	2	22	9.63	0	0.03	0.11	45.69	142.79	0.12222075	0.01777925	0.448247776454934
202	E051122	05	3	23	7.49	0	0.01	0.17	82.19	149.97	0.171000861111111	0.0089991388888889	0.216022537840902
203	E051122	05	4	24	5	0	0.02	0.17	95.24	164.78	0.132277777777778	0.0577222222222222	1.26107537322491
204	E051122	05	5	25	3.93	0	0.01	0.07	79.15	172.26	0.0864054166666667	-0.00640541666666666	-0.133864507140369
205	E051122	06	1	26	6.86	0	0.01	0.44	179.82	208.55	0.342657	0.107343	1.85295996163989
206	E051122	06	2	27	10.8	0	0.02	0.12	43.72	145.98	0.13116	0.00883999999999999	0.218002466091245
207	E051122	06	3	28	5.35	0	0.03	0.16	103.89	153.27	0.154392083333333	0.0356079166666667	0.836357408494813
208	E051122	06	4	29	21.6	0	0.01	0.22	37.38	92.55	0.22428	0.00571999999999998	0.222495948136142
209	E051122	06	5	30	3.21	0	0.02	0.45	500.3	577.59	0.446100833333333	0.0238991666666667	0.148958603853945
210	E051122	07	1	31	16.2	0	0	0.34	74.14	103.28	0.33363	0.00637000000000004	0.222037180480249
211	E051122	07	2	32	7.49	0	0	0.36	159.51	182.27	0.331869416666667	0.0281305833333333	0.555604871893344
212	E051122	07	3	33	9.63	0	0	0.38	136.24	175.48	0.364442	0.015558	0.319174834739001
213	E051122	07	4	34	5	0	0.02	0.43	263.01	299.87	0.365291666666667	0.0847083333333333	1.01694067429219
214	E051122	07	5	35	3.93	0	0.03	0.42	394.63	427.62	0.430804416666667	0.0191955833333333	0.161601655675599
215	E051122	08	1	36	3.21	0	0.03	0.46	416.58	444.94	0.3714505	0.1185495	0.959181462669124
216	E051122	08	2	37	5.35	0	0	0.51	297.2	330.36	0.441672222222222	0.0683277777777779	0.744581668482868
217	E051122	08	3	38	10.8	0	0.02	0.27	82.98	92.63	0.24894	0.04106	1.59576810968369
218	E051122	08	4	39	6.86	0	0.01	0.24	121.55	148.36	0.231620277777778	0.0183797222222222	0.445989485036398
219	E051122	08	5	40	21.6	0	0	0.38	66.73	87.09	0.40038	-0.0203800000000001	-0.842438856355497
220	E051122	09	1	41	7.49	0	0.01	0.49	205.48	220.09	0.427512555555556	0.0724874444444444	1.18567313371802
221	E051122	09	2	42	16.2	0	0.02	0.45	93.94	125.2	0.42273	0.04727	1.35920127795527
222	E051122	09	3	43	3.93	0	0.01	0.33	243.29	253.15	0.265591583333333	0.0744084166666667	1.05814852854039
223	E051122	09	4	44	9.63	0	0.01	0.62	209.44	238.01	0.560252	0.0697479999999999	1.05496743834293
224	E051122	09	5	45	5	0	0.01	0.49	321.09	348.35	0.445958333333333	0.0540416666666667	0.558490024400747
225	E052422	01	1	1	8.32	0	0.01	0.12	40.64	70.88	0.0939235555555556	0.0360764444444445	1.83232505643341
226	E052422	01	2	2	6.86	0	0.01	0.18	92.72	161.49	0.176683111111111	0.0133168888888889	0.296865440584556
227	E052422	01	3	3	16.2	0	0.01	0.09	24.61	85.19	0.110745	-0.010745	-0.454067378800328
228	E052422	01	4	4	10.8	0	0	0.13	42.58	108.29	0.12774	0.00225999999999998	0.0751315910979771
229	E052422	01	5	5	6.47	0	0.01	0.24	145.01	261.65	0.260615194444444	-0.0106151944444444	-0.146052742212879
230	E052422	02	1	6	21.6	0	0.01	0.18	21.46	80.46	0.12876	0.06124	2.74004474272931
231	E052422	02	2	7	4.62	0	0	0.04	28.05	114.98	0.0359975	0.0040025	0.125317446512437
232	E052422	02	3	8	2.77	0	0.01	0.27	360.83	438.7	0.277638638888889	0.00236136111111113	0.0193774789149762
233	E052422	02	4	9	5	0	0.02	0.25	185.26	261.7	0.257305555555556	0.0126944444444445	0.174627435995415
234	E052422	02	5	10	3.93	0	0	0.29	227.66	304.15	0.248528833333333	0.0414711666666666	0.490863718559921
235	E052422	03	1	11	8.32	0	0	0.22	80.67	148.59	0.186437333333333	0.0335626666666667	0.813147587320815
236	E052422	03	2	12	6.47	0	0.01	0.13	74.16	141.93	0.133282	0.00671800000000003	0.170399492707674
237	E052422	03	3	13	6.86	0	0	0.35	172.75	243.65	0.329184722222222	0.0208152777777778	0.307551816129694
238	E052422	03	4	14	16.2	0	0.01	0.19	47.57	151.97	0.214065	-0.014065	-0.333184181088373
239	E052422	03	5	15	10.8	0	0	0.37	118.4	200.14	0.3552	0.0147999999999999	0.266213650444687
240	E052422	04	1	16	5	0	0	0.31	192.73	247.75	0.267680555555556	0.0423194444444445	0.614934409687185
241	E052422	04	2	17	2.77	0	0	0.3	341.15	402.05	0.262495972222222	0.0375040277777778	0.335815197114787
242	E052422	04	3	18	3.93	0	0	0.39	362.87	437.47	0.396133083333333	-0.00613308333333334	-0.0504699750840059
243	E052422	04	4	19	21.6	0	0	0.31	50.85	142.21	0.3051	0.00489999999999996	0.124041909851627
244	E052422	04	5	20	4.62	0	0	0.3	229.33	306.36	0.294306833333333	0.00569316666666664	0.0668997258127689
245	E052422	05	1	21	8.32	0	0.02	0.26	98	154.15	0.226488888888889	0.0535111111111111	1.24969185857931
246	E052422	05	2	22	6.47	0	0.01	0.41	240	313.36	0.431333333333333	-0.0113333333333334	-0.130201684962982
247	E052422	05	3	23	10.8	0	0	0.31	101	187.33	0.303	0.00699999999999995	0.134521966583034
248	E052422	05	4	24	16.2	0	0	0.5	111	242.15	0.4995	0.000500000000000056	0.00743340904398183
249	E052422	05	5	25	6.86	0	0.01	0.49	259	348.63	0.493538888888889	0.00646111111111108	0.0667182973352835
250	E052422	06	1	26	21.6	0	0	0.54	86.98	191.93	0.52188	0.0181199999999999	0.339873912363881
251	E052422	06	2	27	4.62	0	0.01	0.33	263.87	370.63	0.338633166666667	0.00136683333333332	0.0132763133043735
252	E052422	06	3	28	3.93	0	0.01	0.4	378.83	441.26	0.413556083333333	-0.00355608333333329	-0.0290121470334947
253	E052422	06	4	29	5	0	0	0.33	232.51	319.29	0.322930555555556	0.00706944444444446	0.0797081023520939
254	E052422	06	5	30	2.77	0	0.02	0.42	533.09	602.36	0.410183138888889	0.0298168611111111	0.178200245700246
255	E052422	07	1	31	6.47	0	0.01	0.52	238.81	300.63	0.429194638888889	0.100805361111111	1.20712936167382
256	E052422	07	2	32	10.8	0	0	0.46	169.25	311.72	0.50775	-0.04775	-0.551456435262415
257	E052422	07	3	33	8.32	0	0.01	0.47	196.86	270.9	0.454965333333333	0.0250346666666666	0.332686600221483
258	E052422	07	4	34	16.2	0	0.01	0.49	107.05	193.77	0.481725	0.018275	0.339526242452393
259	E052422	07	5	35	6.86	0	0	0.48	218.97	302.21	0.4172595	0.0627405	0.747380298467953
260	E052422	08	1	36	2.77	0	0.01	0.49	534.07	610.09	0.410937194444444	0.0890628055555556	0.525539018833287
261	E052422	08	2	37	5	0	0.02	0.36	288.28	369.48	0.400388888888889	-0.0203888888888888	-0.198657572805023
262	E052422	08	3	38	3.93	0	0.01	0.29	264.08	329.84	0.288287333333333	0.0117126666666666	0.127836526800873
263	E052422	08	4	39	4.62	0	0.01	0.24	193.11	253.18	0.2478245	0.00217549999999997	0.0309337230428939
264	E052422	08	5	40	21.6	0	0.01	0.28	50.01	132.17	0.30006	-0.01006	-0.274010743739124
265	E052522	01	1	1	5.99	0	0.01	0.07	50.75	102.94	0.0844423611111111	-0.00444236111111111	-0.155357489799883
266	E052522	01	2	2	10.8	0	0.03	0.05	22.07	82.51	0.06621	0.01379	0.601672524542479
267	E052522	01	3	3	2.57	0	0.01	0.08	107.26	167.76	0.0765717222222222	0.0134282777777778	0.288160467334287
268	E052522	01	4	4	6.86	0	0.01	0.12	62.11	121.78	0.118354055555556	0.0116459444444444	0.34427163737888
269	E052522	01	5	5	5	0	0.02	0.08	87.72	146.64	0.121833333333333	-0.0218333333333333	-0.536006546644844
270	E052522	02	1	6	3.93	0	0	0.08	61.35	116.39	0.06697375	0.01302625	0.402908325457514
271	E052522	02	2	7	7.71	0	0.01	0.08	45.79	110.07	0.0980669166666667	-0.00806691666666666	-0.263840283455982
272	E052522	02	3	8	16.2	0	0.01	0.1	19.66	83.86	0.08847	0.02153	0.924254710231338
273	E052522	02	4	9	4.28	0	0.04	0.14	126.74	183.51	0.150679777777778	0.0293202222222222	0.575188273118631
274	E052522	02	5	10	21.6	0	0.02	0.12	27.25	98.72	0.1635	-0.0235	-0.856969205834685
275	E052522	03	1	11	2.57	0	0.03	0.2	218.39	277.47	0.155906194444444	0.0740938055555556	0.961320863516776
276	E052522	03	2	12	6.86	0	0.02	0.23	118.03	181.54	0.224912722222222	0.0250872777777778	0.497489258565605
277	E052522	03	3	13	10.8	0	0.04	0.2	82.83	150.28	0.24849	-0.00849	-0.203380356667554
278	E052522	03	4	14	5	0	0.02	0.22	178.29	246.15	0.247625	-0.00762499999999999	-0.111517367458866
279	E052522	03	5	15	5.99	0	0.01	0.16	109.63	201.45	0.182412138888889	-0.0124121388888889	-0.221810374782825
280	E052522	04	1	16	21.6	0	0	0.23	31.64	86.27	0.18984	0.04016	1.67585487423206
281	E052522	04	2	17	4.28	0	0.02	0.03	37.94	110.41	0.0451064444444444	0.00489355555555556	0.159558011049724
282	E052522	04	3	18	7.71	0	0.04	0.1	72.1	143.27	0.154414166666667	-0.0144141666666666	-0.362190270119354
283	E052522	04	4	19	16.2	0	0.04	0.15	42.22	103.79	0.18999	1.000000000001e-05	0.000346854224877503
284	E052522	04	5	20	3.93	0	0.02	0.03	78.79	130.69	0.0860124166666667	-0.0360124166666667	-0.992001683372868
285	E052522	05	1	21	10.8	0	0.04	0.25	84.88	132.24	0.25464	0.0353599999999999	0.96261343012704
286	E052522	05	2	22	6.86	0	0.01	0.31	160.45	201.09	0.305746388888889	0.0142536111111111	0.255174300064648
287	E052522	05	3	23	2.57	0	0.03	0.3	456.75	492.77	0.32606875	0.00393125	0.0287202954725328
288	E052522	05	4	24	5	0	0.03	0.38	267.12	307.49	0.371	0.039	0.456600214641127
289	E052522	05	5	25	5.99	0	0.01	0.31	191.71	231.11	0.318984138888889	0.00101586111111107	0.0158240664618574
290	E052522	06	1	26	16.2	0	0.01	0.28	54.67	94.17	0.246015	0.043985	1.68149092067538
291	E052522	06	2	27	7.71	0	0.01	0.08	46.59	129.34	0.09978025	-0.00978025000000002	-0.272219730941705
292	E052522	06	3	28	4.28	0	0.02	0.14	104.46	155.22	0.124191333333333	0.0358086666666667	0.830506378044067
293	E052522	06	4	29	3.93	0	0.01	0.08	83.49	144.51	0.09114325	-0.00114325	-0.0284803819804857
294	E052522	06	5	30	21.6	0	0.04	0.12	28.7	107.07	0.1722	-0.0122	-0.410198935275988
295	E052522	07	1	31	2.57	0	0.03	0.29	371.29	446.21	0.265059805555556	0.0549401944444444	0.443254745523408
296	E052522	07	2	32	5.99	0	0.04	0.3	182.2	255.36	0.303160555555556	0.0368394444444444	0.519353070175438
297	E052522	07	3	33	6.86	0	0.02	0.32	179.49	252.37	0.342028166666667	-0.00202816666666666	-0.0289313309822879
298	E052522	07	4	34	5	0	0.03	0.33	239.86	302.67	0.333138888888889	0.0268611111111111	0.319489873459543
299	E052522	07	5	35	10.8	0	0.04	0.43	140.56	217.4	0.42168	0.0483199999999999	0.800147194112234
300	E052522	08	1	36	16.2	0	0.01	0.26	62.73	126.21	0.282285	-0.0122849999999999	-0.350415973377702
301	E052522	08	2	37	4.28	0	0.04	0.4	315.91	391.13	0.375581888888889	0.0644181111111111	0.592910796921739
302	E052522	08	3	38	7.71	0	0.04	0.19	127.92	215.59	0.273962	-0.043962	-0.734093418062062
303	E052522	08	4	39	21.6	0	0.04	0.37	62.47	129.86	0.37482	0.0351799999999999	0.975265670722314
304	E052522	08	5	40	3.93	0	0.03	0.21	203.87	271.45	0.222558083333333	0.0174419166666666	0.231316632897403
305	E052522	09	1	41	6.86	0	0.03	0.13	81.71	130.81	0.155702944444444	0.00429705555555557	0.118258542924853
306	E052522	09	2	42	5.99	0	0.03	0.24	146.59	210.32	0.243909472222222	0.0260905277777778	0.446585678965386
307	E052522	09	3	43	10.8	0	0.03	0.45	150.02	211.71	0.45006	0.02994	0.509111520476122
308	E052522	09	4	44	2.57	0	0.01	0.11	163.8	223.58	0.116935	0.003065	0.0493514625637356
309	E052522	09	5	45	5	0	0.02	0.13	109.51	172.76	0.152097222222222	-0.00209722222222225	-0.043702245890253
310	E052522	10	1	46	7.71	0	0.04	0.15	82.27	134.19	0.176194916666667	0.0138050833333333	0.370357701766152
311	E052522	10	2	47	16.2	0	0.03	0.25	65.24	141.75	0.29358	-0.0135799999999999	-0.344888888888887
312	E052522	10	3	48	21.6	0	0.05	0.39	73.63	158.43	0.44178	-0.00177999999999995	-0.0404468850596466
313	E052522	10	4	49	4.28	0	0.02	0.24	214.7	278.98	0.255254444444444	0.00474555555555556	0.0612373646856406
314	E052522	10	5	50	3.93	0	0	0.17	149.97	233.29	0.16371725	0.00628275	0.096951862488748
315	E052522	12	1	51	4.28	0	0.01	0.43	323.47	379.53	0.384569888888889	0.0554301111111111	0.525777672384264
316	E052522	12	2	52	3.93	0	0.01	0.45	370.02	453.65	0.4039385	0.0560615	0.444883500495977
317	E052522	12	3	53	7.71	0	0.04	0.46	214.92	271.53	0.460287	0.0397130000000001	0.526523036128605
318	E052522	12	4	54	21.6	0	0.04	0.49	87.94	147.67	0.52764	0.00236000000000003	0.0575336899844254
319	E052522	12	5	55	16.2	0	0.03	0.6	130.98	207.67	0.58941	0.0405900000000001	0.703635575672945
320	E060722	05	1	1	6.3	0	0.01	0.1	58.4	91.4	0.1022	0.00780000000000002	0.307221006564552
321	E060722	05	2	2	10.8	0	0	0.11	37.06	60.33	0.11118	-0.00118000000000001	-0.0704127299850829
322	E060722	05	3	3	1.3	0	0.01	0.09	145.62	171.92	0.052585	0.047415	0.992868776174965
323	E060722	05	4	4	8.1	0	0	0.1	51.89	82.21	0.1167525	-0.0167525	-0.733596886023598
324	E060722	05	5	5	21.6	0	0.01	0.09	18.11	37.02	0.10866	-0.00866	-0.842139384116694
325	E060722	06	1	6	65.5	0	0	0.17	11.74	31.72	0.213602777777778	-0.0436027777777778	-4.94861286254729
326	E060722	06	2	7	0.92	0	0.01	0.2	460.4	489.28	0.117657777777778	0.0923422222222222	0.679431000654022
327	E060722	06	3	8	16.2	0	0.01	0.12	27.87	54.86	0.125415	0.00458500000000001	0.300874954429457
328	E060722	06	4	9	32.7	0	0.01	0.16	15.55	38.54	0.141245833333333	0.0287541666666667	2.68591074208614
329	E060722	06	5	10	4.5	0	0	0.08	54.26	78.21	0.067825	0.012175	0.560414269275029
330	E060722	07	1	11	6.3	0	0	0.05	39.75	57.75	0.0695625	-0.0195625	-1.21948051948052
331	E060722	07	2	12	1.3	0	0.01	0.09	193.54	224.96	0.0698894444444444	0.0301105555555555	0.481854551920341
332	E060722	07	3	13	8.1	0	0.01	0.07	36.19	60.36	0.0814275	-0.00142749999999998	-0.0851391650099394
333	E060722	07	4	14	21.6	0	0	0.14	24.87	48.92	0.14922	-0.00921999999999998	-0.678495502861814
334	E060722	07	5	15	10.8	0	0.02	0.15	42.74	61.66	0.12822	0.04178	2.43931235809277
335	E060722	08	1	16	0.92	0	0.01	0.15	327.75	345.48	0.0837583333333333	0.0762416666666667	0.794459881903439
336	E060722	08	2	17	32.7	0	0	0.21	22.35	47.38	0.2030125	0.00698749999999995	0.530920219501896
337	E060722	08	3	18	65.5	0	0	0.25	13.16	33.54	0.239438888888889	0.0105611111111111	1.13357185450209
338	E060722	08	4	19	16.2	0	0	0.11	20.81	40.66	0.093645	0.016355	1.44805705853419
339	E060722	08	5	20	4.5	0	0.01	0.11	66.66	80.74	0.083325	0.036675	1.63524894723805
340	E060722	09	1	21	6.3	0	0.01	0.2	117.56	143.02	0.20573	0.00427	0.10748147112292
341	E060722	09	2	22	8.1	0	0	0.13	22.4	82.77	0.0504	0.0796	3.46212395795578
342	E060722	09	3	23	10.8	0	0.01	0.07	35.22	62	0.10566	-0.02566	-1.48993548387097
343	E060722	09	4	24	1.3	0	0	0.14	231.2	268.54	0.0834888888888889	0.0565111111111111	0.757578014448499
344	E060722	09	5	25	21.6	0	0.01	0.09	18.36	76.45	0.11016	-0.01016	-0.478430346631786
345	E060722	10	1	26	16.2	0	0	0.25	51.39	90.53	0.231255	0.018745	0.745410361206229
346	E060722	10	2	27	65.5	0	0.01	0.19	11.91	35.62	0.216695833333333	-0.0166958333333333	-1.68739472206625
347	E060722	10	3	28	4.5	0	0.02	0.16	97.14	136.75	0.121425	0.058575	1.54201096892139
348	E060722	10	4	29	0.92	0	0	0.15	382.75	419.88	0.0978138888888889	0.0521861111111111	0.447437363056111
349	E060722	10	5	30	32.7	0	0.01	0.1	15.03	48.73	0.1365225	-0.0265225	-1.95938846706341
350	E060722	11	1	31	1.3	0	0.02	0.09	224.6	251.83	0.0811055555555556	0.0288944444444444	0.413056426954692
351	E060722	11	2	32	6.3	0	0.01	0.09	67.66	92.24	0.118405	-0.018405	-0.718321769297485
352	E060722	11	3	33	8.1	0	0.02	0.16	66.23	93.86	0.1490175	0.0309825	1.18833368847219
353	E060722	11	4	34	21.6	0	0.02	0.18	31.61	64.09	0.18966	0.01034	0.580808238414727
354	E060722	11	5	35	10.8	0	0.02	0.13	39.27	76.4	0.11781	0.03219	1.51680628272251
355	E060722	12	1	36	32.7	0	0	0.2	20.7	53.17	0.188025	0.011975	0.810795561406809
356	E060722	12	2	37	16.2	0	0.01	0.13	22.73	47.65	0.102285	0.037715	2.8494018887723
357	E060722	12	3	38	4.5	0	0.01	0.14	103.36	139.03	0.1292	0.0208	0.538588793785514
358	E060722	12	4	39	65.5	0	0.02	0.23	15.46	46.04	0.281286111111111	-0.0312861111111111	-2.44635099913119
359	E060722	12	5	40	0.92	0	0.02	0.29	626.03	651.09	0.159985444444444	0.150014555555556	0.829458907370717
360	E060822	01	1	1	65.5	0	0.01	0.32	16.92	36.37	0.30785	0.0221499999999999	2.19246631839428
361	E060822	01	2	2	4.58	0	0	0.03	31.44	63.99	0.0399986666666667	-0.00999866666666667	-0.562512892639475
362	E060822	01	3	3	21.6	0	0.01	0.1	17.31	50.33	0.10386	0.00613999999999999	0.439181402741903
363	E060822	01	4	4	1.3	0	0.01	0.22	536.83	562.66	0.193855277777778	0.0361447222222222	0.231260441474425
364	E060822	01	5	5	8.23	0	0.01	0.06	32.92	75.43	0.0752587777777778	-0.00525877777777779	-0.250982367758187
365	E060822	02	1	6	10.8	0	0.01	0.28	71.97	89.95	0.21591	0.07409	2.96524735964425
366	E060822	02	2	7	0.92	0	0.02	0.11	354.13	406.62	0.0904998888888889	0.0395001111111111	0.349713245782303
367	E060822	02	3	8	32.7	0	0.01	0.13	17.16	54.4	0.15587	-0.01587	-1.05022058823529
368	E060822	02	4	9	16.2	0	0	0.07	17.19	52.69	0.077355	-0.007355	-0.502524198140065
369	E060822	02	5	10	6.4	0	0	0.09	44.99	71.68	0.0799822222222222	0.0100177777777778	0.503124999999999
370	E060822	03	1	11	65.5	0	0.01	0.3	15.41	34.57	0.280376388888889	0.0296236111111111	3.08490020248771
371	E060822	03	2	12	1.3	0	0.01	0.17	307.08	333.31	0.11089	0.06911	0.746440250817557
372	E060822	03	3	13	8.23	0	0.01	0.15	61.46	90.48	0.140504388888889	0.0194956111111111	0.775687444739169
373	E060822	03	4	14	21.6	0	0.01	0.21	35.8	65.09	0.2148	0.00520000000000001	0.287601782147796
374	E060822	03	5	15	4.58	0	0.02	0.1	87.65	109.22	0.111510277777778	0.00848972222222223	0.279829701519868
375	E060822	04	1	16	10.8	0	0	0.17	46.38	87.78	0.13914	0.03086	1.26561859193438
376	E060822	04	2	17	0.92	0	0.01	0.19	482.93	514.87	0.123415444444444	0.0765845555555556	0.535483520111873
377	E060822	04	3	18	16.2	0	0	0.11	25.28	60.05	0.11376	-0.00376	-0.22541215653622
378	E060822	04	4	19	6.4	0	0.01	0.11	45.8	76.94	0.0814222222222222	0.0385777777777778	1.80504289056408
379	E060822	04	5	20	32.7	0	0	0.18	18.29	51.97	0.166134166666667	0.0138658333333333	0.960496440253992
380	E060822	05	1	21	65.5	0	0.01	0.46	18.75	77.56	0.341145833333333	0.128854166666667	5.98085353274884
381	E060822	05	2	22	4.58	0	0	0.08	52.79	81.76	0.0671606111111111	0.0128393888888889	0.565335127201565
382	E060822	05	3	23	21.6	0	0	0.04	14.18	48.01	0.08508	-0.04508	-3.38029577171423
383	E060822	05	4	24	8.23	0	0.01	0.07	25.18	67.5	0.0575642777777778	0.0224357222222222	1.19657185185185
384	E060822	05	5	25	1.3	0	0.02	0.09	193.1	223.54	0.0697305555555556	0.0402694444444444	0.648519280665653
385	E060822	06	1	26	0.92	0	0	0.21	905.52	936.43	0.231410666666667	-0.0214106666666667	-0.0823109041786359
386	E060822	06	2	27	10.8	0	0.01	0.24	75.78	104.14	0.22734	0.02266	0.783330132513923
387	E060822	06	3	28	6.4	0	0.01	0.32	166.07	196.83	0.295235555555556	0.0347644444444445	0.635838032820201
388	E060822	06	4	29	16.2	0	0.01	0.3	65.88	103.66	0.29646	0.0135400000000001	0.470229596758636
389	E060822	06	5	30	32.7	0	0.02	0.36	37.15	61.82	0.337445833333333	0.0425541666666667	2.47808152701391
390	E060822	07	1	31	21.6	0	0.01	0.32	51.79	77.26	0.31074	0.01926	0.897437224954698
391	E060822	07	2	32	1.3	0	0.01	0.11	91.49	178.63	0.0330380555555556	0.0869619444444444	1.75257795443095
392	E060822	07	3	33	4.58	0	0.02	0.09	105.34	190.96	0.134015888888889	-0.0240158888888889	-0.452750314201927
393	E060822	07	4	34	8.23	0	0	0.12	42.04	107.58	0.0961081111111111	0.0238918888888889	0.799505484290761
394	E060822	07	5	35	65.5	0	0.02	0.13	8.96	56.53	0.163022222222222	-0.0130222222222223	-0.829294180081376
395	E060822	08	1	36	0.92	0	0	0.12	487.53	530.03	0.124591	-0.00459100000000001	-0.0311823859026848
396	E060822	08	2	37	16.2	0	0	0.13	29.41	82.46	0.132345	-0.00234499999999999	-0.102376910016977
397	E060822	08	3	38	32.7	0	0.01	0.27	29.15	67.35	0.264779166666667	0.0152208333333334	0.813585746102451
398	E060822	08	4	39	10.8	0	0.01	0.13	35.3	72.89	0.1059	0.0341	1.68418164357251
399	E060822	08	5	40	6.4	0	0.01	0.2	134.23	170.91	0.238631111111111	-0.0286311111111111	-0.603077643204025
400	E060822	09	1	41	8.23	0	0	0.11	56.5	84.04	0.129165277777778	-0.0191652777777778	-0.82097810566397
401	E060822	09	2	42	1.3	0	0	0.11	239.65	274.76	0.0865402777777778	0.0234597222222222	0.307377347503275
402	E060822	09	3	43	21.6	0	0.02	0.15	21.91	56.99	0.13146	0.03854	2.43453237410072
403	E060822	09	4	44	4.58	0	0.02	0.13	96.97	162.81	0.123367388888889	0.0266326111111111	0.588891345740434
404	E060822	09	5	45	65.5	0	0.01	0.36	20.39	87.67	0.370984722222222	-0.000984722222222234	-0.0404357248773816
405	E060822	10	1	46	16.2	0	0	0.31	75.24	104.82	0.33858	-0.02858	-0.981568402976531
406	E060822	10	2	47	10.8	0	0	0.16	33.45	66.99	0.10035	0.05965	3.20555306762203
407	E060822	10	3	48	32.7	0	0	0.35	43.91	118.11	0.398849166666667	-0.0488491666666667	-1.48892557785116
408	E060822	10	4	49	6.4	0	0.01	0.13	81.32	109.28	0.144568888888889	-0.00456888888888887	-0.150512445095168
409	E060822	10	5	50	0.92	0	0	0.16	430.13	468.08	0.109922111111111	0.0500778888888889	0.385148692531191
410	E060822	11	1	51	21.6	0	0.01	0.15	27.88	62.37	0.16728	-0.00727999999999998	-0.420202020202019
411	E060822	11	2	52	4.58	0	0.02	0.09	45.58	77.39	0.0579878888888889	0.0520121111111111	2.41948055304303
412	E060822	11	3	53	65.5	0	0.02	0.17	8.7	36.69	0.158291666666667	0.0317083333333334	3.11120196238757
413	E060822	11	4	54	8.23	0	0.01	0.15	64.94	90.38	0.148460055555556	0.0115399444444444	0.459657003761894
414	E060822	11	5	55	1.3	0	0	0.09	146.53	188.74	0.0529136111111111	0.0370863888888889	0.707380523471442
415	E061422	01	1	1	21.6	0	0	0.1	17.36	41.42	0.10416	-0.00416	-0.361564461612747
416	E061422	01	2	2	6.54	0	0	0.11	65.66	145.92	0.119282333333333	-0.00928233333333332	-0.229004934210526
417	E061422	01	3	3	1.3	0	0.01	0.13	271.6	305.57	0.0980777777777778	0.0419222222222222	0.493896652158262
418	E061422	01	4	4	4.67	0	0	0.12	91.91	118.58	0.119227694444444	0.000772305555555561	0.0234466183167483
419	E061422	01	5	5	32.7	0	0	0.22	23.71	47.68	0.215365833333333	0.00463416666666663	0.349895134228185
420	E061422	02	1	6	16.2	0	0	0.23	38.67	64.87	0.174015	0.055985	3.10692153537845
421	E061422	02	2	7	10.8	0	0.01	0.24	75.84	109.56	0.22752	0.02248	0.738663745892661
422	E061422	02	3	8	65.5	0	0	0.38	22.22	61.86	0.404280555555556	-0.0242805555555555	-1.41302942127384
423	E061422	02	4	9	8.41	0	0	0.32	114.32	149.58	0.267064222222222	0.0529357777777778	1.2740259392967
424	E061422	02	5	10	0.92	0	0	0.17	638.87	669.21	0.163266777777778	0.00673322222222222	0.0362212160607283
425	E061422	03	1	11	6.54	0	0	0.18	91.89	113.68	0.1669335	0.0130665	0.413787825475017
426	E061422	03	2	12	4.67	0	0	0.21	157.85	191.79	0.204766527777778	0.00523347222222223	0.0982350487512385
427	E061422	03	3	13	21.6	0	0	0.25	36.63	67.36	0.21978	0.03022	1.61508313539192
428	E061422	03	4	14	32.7	0	0	0.26	29.69	68.48	0.269684166666667	-0.00968416666666672	-0.509097546728975
429	E061422	03	5	15	1.3	0	0	0.18	239.42	262.77	0.0864572222222222	0.0935427777777778	1.28155421090688
430	E061422	04	1	16	0.92	0	0.01	0.1	174.44	201.31	0.0445791111111111	0.0654208888888889	1.16991306939546
431	E061422	04	2	17	65.5	0	0.01	0.11	9.6	53.25	0.174666666666667	-0.0546666666666667	-3.69577464788732
432	E061422	04	3	18	10.8	0	0	0.22	61.95	95.42	0.18585	0.03415	1.28840913854538
433	E061422	04	4	19	8.41	0	0.02	0.24	100.4	136.01	0.234545555555556	0.0254544444444444	0.673744577604588
434	E061422	04	5	20	16.2	0	0	0.41	80.49	115.55	0.362205	0.047795	1.48906966681091
435	E061422	05	1	21	21.6	0	0	0.22	36.57	68.51	0.21942	0.000579999999999997	0.0304773025835643
436	E061422	05	2	22	4.67	0	0	0.25	164.24	203.61	0.213055777777778	0.0369442222222222	0.653205638229949
437	E061422	05	3	23	1.3	0	0	0.18	442.76	485.49	0.159885555555556	0.0201144444444444	0.149152402727142
438	E061422	05	4	24	32.7	0	0.01	0.32	37.69	99.59	0.342350833333333	-0.0123508333333333	-0.446460488000802
439	E061422	05	5	25	6.54	0	0.01	0.38	184.51	240.7	0.335193166666667	0.0548068333333334	0.819711674283342
440	E061422	06	1	26	16.2	0	0.02	0.22	50.08	67.09	0.22536	0.01464	0.785571620211657
441	E061422	06	2	27	10.8	0	0.01	0.34	108.28	143.98	0.32484	0.02516	0.629087373246285
442	E061422	06	3	28	65.5	0	0.05	0.33	27.72	65.29	0.50435	-0.12435	-6.85648644509113
443	E061422	06	4	29	8.41	0	0.01	0.28	54.16	137.27	0.126523777777778	0.163476222222222	4.28727617104976
444	E061422	06	5	30	0.92	0	0	0.22	558.03	594.61	0.142607666666667	0.0773923333333333	0.468563259951901
445	E061422	07	1	31	4.67	0	0	0.39	248.58	308.44	0.3224635	0.0675365	0.78826157437427
446	E061422	07	2	32	6.54	0	0	0.55	286.28	314.01	0.520075333333333	0.0299246666666667	0.34307442438139
447	E061422	07	3	33	32.7	0	0	0.55	65.22	152.33	0.592415	-0.042415	-1.00238954900545
448	E061422	07	4	34	21.6	0	0	0.6	80.14	150.3	0.48084	0.11916	2.85413173652694
449	E061422	07	5	35	1.3	0	0.01	0.43	1033.18	1127.74	0.373092777777778	0.0669072222222222	0.213582918048486
450	E061422	08	1	36	10.8	0	0.01	0.49	155.09	207.31	0.46527	0.0347299999999999	0.603096811538275
451	E061422	08	2	37	16.2	0	0.01	0.55	124.36	179.95	0.55962	0.000380000000000047	0.00760211169769474
452	E061422	08	3	38	8.41	0	0.01	0.51	185.53	246.62	0.433418694444444	0.0865813055555556	1.26385816235504
453	E061422	08	4	39	0.92	0	0.01	0.42	1113.85	1183.27	0.284650555555556	0.145349444444444	0.442213526921159
454	E061422	08	5	40	65.5	0	0.21	0.33	36.6	109.96	0.665916666666667	-0.125916666666667	-4.12240814841761
455	E061422	09	1	41	1.3	0	0	0.34	233.85	288.8	0.0844458333333333	0.255554166666667	3.18557825484765
456	E061422	09	2	42	6.54	0	0.01	0.49	241.77	296.94	0.4392155	0.0607845	0.736930693069307
457	E061422	09	3	43	32.7	0	0.02	0.6	63.17	120.41	0.573794166666667	0.0462058333333333	1.3814550286521
458	E061422	09	4	44	21.6	0	0	0.5	77.55	149.85	0.4653	0.0347	0.833633633633633
459	E061422	09	5	45	4.67	0	0	0.41	286.81	361.92	0.372056305555556	0.0379436944444444	0.377424016357206
460	E062122	01	1	1	1.3	0	0.03	0.15	350.51	373.61	0.126573055555556	0.0534269444444444	0.514806884184042
461	E062122	01	2	2	21.6	0	0.06	0.07	20.14	58.12	0.12084	0.00915999999999999	0.567377838953888
462	E062122	01	3	3	9.25	0	0.06	0.04	40.19	85.28	0.103265972222222	-0.00326597222222222	-0.137869371482176
463	E062122	01	4	4	16.2	0	0.07	0.02	22.08	48.44	0.09936	-0.00935999999999998	-0.695623451692814
464	E062122	01	5	5	5.14	0	0.11	0.09	147.49	204.25	0.210582944444444	-0.0105829444444444	-0.186529253365973
465	E062122	02	1	6	65.5	0	0.01	0.17	8.5	78.67	0.154652777777778	0.0253472222222222	1.1599084784543
466	E062122	02	2	7	0.92	0	0.05	0.09	477.9	514.98	0.12213	0.01787	0.124921356169172
467	E062122	02	3	8	32.7	0	0.05	0.07	13.45	93.81	0.122170833333333	-0.00217083333333333	-0.0833066837224175
468	E062122	02	4	9	10.8	0	0.07	0.05	35.43	71.95	0.10629	0.01371	0.68597637248089
469	E062122	02	5	10	7.19	0	0.03	0.1	47.76	102.47	0.0953873333333333	0.0346126666666667	1.21602029862399
470	E062122	03	1	11	21.6	0	0.05	0.09	18.14	48.73	0.10884	0.03116	2.30199056022984
471	E062122	03	2	12	16.2	0	0.07	0.03	22.87	72.78	0.102915	-0.002915	-0.144187963726298
472	E062122	03	3	13	5.14	0	0.04	0.17	143.16	190.68	0.204400666666667	0.00559933333333337	0.105714285714286
473	E062122	03	4	14	1.3	0	0.03	0.01	105.71	146.98	0.0381730555555556	0.00182694444444444	0.0447475847054021
474	E062122	03	5	15	9.25	0	0.03	0.07	38.34	87.81	0.0985125	0.00148749999999999	0.0609839426033477
475	E062122	04	1	16	65.5	0	0.03	0.25	14.85	47.84	0.2701875	0.00981250000000006	0.738398829431442
476	E062122	04	2	17	10.8	0	0.02	0.11	43.25	78.67	0.12975	0.00025	0.011440193212152
477	E062122	04	3	18	32.7	0	0.02	0.18	21.29	61.68	0.193384166666667	0.00661583333333332	0.386138132295719
478	E062122	04	4	19	0.92	0	0	0.09	407.83	442.17	0.104223222222222	-0.0142232222222222	-0.115800710134111
479	E062122	04	5	20	7.19	0	0.02	0.09	52.31	94.91	0.104474694444444	0.00552530555555554	0.209578548098198
480	E062122	05	1	21	9.25	0	0.03	0.12	60.69	90.89	0.155939583333333	-0.00593958333333333	-0.235256903949829
481	E062122	05	2	22	16.2	0	0.02	0.12	30.88	74.87	0.13896	0.00103999999999999	0.0500066782422859
482	E062122	05	3	23	5.14	0	0.05	0.08	108.05	146.33	0.154271388888889	-0.0242713888888889	-0.597122941297068
483	E062122	05	4	24	1.3	0	0.05	0.22	518.39	571.27	0.187196388888889	0.0828036111111111	0.521807551595568
484	E062122	05	5	25	21.6	0	0.04	0.22	29.05	128.61	0.1743	0.0857	2.39888033589923
485	E062122	06	1	26	0.92	0	0.02	0.11	467.86	492.2	0.119564222222222	0.0104357777777778	0.0763283218203981
486	E062122	06	2	27	65.5	0	0.04	0.17	9.98	53.48	0.181580555555556	0.0284194444444444	1.91305160807779
487	E062122	06	3	28	10.8	0	0.01	0.19	44.61	108.58	0.13383	0.06617	2.19388469331369
488	E062122	06	4	29	7.19	0	0.01	0.16	66.59	116.63	0.132995027777778	0.0370049722222222	1.14222669981994
489	E062122	06	5	30	32.7	0	0.01	0.18	18.1	59.47	0.164408333333333	0.0255916666666666	1.54918446275433
490	E062122	07	1	31	16.2	0	0.08	0.16	52.1	86.84	0.23445	0.00555	0.230078304928604
491	E062122	07	2	32	21.6	0	0.06	0.09	24.79	126.15	0.14874	0.00125999999999998	0.0359571938168842
492	E062122	07	3	33	5.14	0	0.03	0.1	84.72	98.4	0.120961333333333	0.00903866666666668	0.330682926829269
493	E062122	07	4	34	9.25	0	0.02	0.05	72.03	857.31	0.185077083333333	-0.115077083333333	-0.483229520243552
494	E062122	07	5	35	1.3	0	0.02	0.39	1429.1	128.6	0.516063888888889	-0.106063888888889	-2.96912908242613
495	E062122	08	1	36	7.19	0	0.04	0.06	72.7	111.4	0.145198055555556	-0.0451980555555556	-1.46061938958707
496	E062122	08	2	37	0.92	0	0.03	0.1	355.94	421.28	0.0909624444444445	0.0390375555555555	0.333590960881124
497	E062122	08	3	38	10.8	0	0.01	0.15	49.13	85.66	0.14739	0.01261	0.529955638571094
498	E062122	08	4	39	32.7	0	0.01	0.2	25.41	80.19	0.2308075	-0.0208075	-0.9341189674523
499	E062122	08	5	40	65.5	0	0.09	0.16	14.89	66.19	0.270915277777778	-0.0209152777777778	-1.13755854358665
500	E062122	09	1	41	1.3	0	0.03	0.14	399.51	431.6	0.1442675	0.0257325	0.214636237256719
501	E062122	09	2	42	5.14	0	0.04	0.1	90.96	177.09	0.129870666666667	0.0101293333333334	0.205915636117229
502	E062122	09	3	43	16.2	0	0.03	0.19	48.04	90.48	0.21618	0.00382000000000002	0.151989389920425
503	E062122	09	4	44	21.6	0	0.06	0.19	41.27	79.87	0.24762	0.00237999999999997	0.107274320771252
504	E062122	09	5	45	9.25	0	0.06	0.18	84.8	136.07	0.217888888888889	0.0221111111111111	0.584993018299405
505	E062422	01	1	1	9.25	0	0	0.17	56.92	72.77	0.146252777777778	0.0237472222222222	1.17479730658238
506	E062422	01	2	2	1.3	0	0.01	0.14	302.24	353.37	0.109142222222222	0.0408577777777778	0.416243597362538
507	E062422	01	3	3	65.5	0	0.05	0.1	10.67	42.99	0.194134722222222	-0.0441347222222222	-3.69585950220981
508	E062422	01	4	4	10.8	0	0	0.2	68.55	102.92	0.20565	-0.00564999999999999	-0.197629226583754
509	E062422	01	5	5	7.19	0	0	0.24	90.05	126.02	0.179849861111111	0.0601501388888889	1.71830265037296
510	E062422	02	1	6	5.14	0	0.01	0.17	103.62	123.55	0.147946333333333	0.0320536666666667	0.933979765277216
511	E062422	02	2	7	0.92	0	0	0.17	427.32	460.23	0.109204	0.060796	0.475557004106642
512	E062422	02	3	8	32.7	0	0.01	0.35	38.95	75.5	0.353795833333333	0.00620416666666662	0.295827814569534
513	E062422	02	4	9	16.2	0	0.01	0.32	71.53	105.66	0.321885	0.00811499999999998	0.276490630323679
514	E062422	02	5	10	21.6	0	0	0.27	46.76	89.98	0.28056	-0.01056	-0.422493887530563
515	E062422	03	1	11	10.8	0	0.01	0.27	75.44	97.01	0.22632	0.05368	1.99204205751984
516	E062422	03	2	12	9.25	0	0	0.22	74.77	150.27	0.192117361111111	0.0278826388888889	0.667980967591668
517	E062422	03	3	13	65.5	0	0.01	0.35	24.4	66.73	0.443944444444444	-0.0839444444444444	-4.52869773714971
518	E062422	03	4	14	7.19	0	0.01	0.32	103.76	152.89	0.207231777777778	0.122768222222222	2.89074236379096
519	E062422	03	5	15	1.3	0	0.01	0.27	427.87	482.26	0.154508611111111	0.125491388888889	0.936774768796915
520	E062422	04	1	16	5.14	0	0	0.13	93.18	111.21	0.133040333333333	-0.00304033333333334	-0.098419206905854
521	E062422	04	2	17	16.2	0	0	0.1	35.1	71.15	0.15795	-0.05795	-2.93211524947294
522	E062422	04	3	18	21.6	0	0.01	0.28	36.32	75.33	0.21792	0.07208	3.44468339307049
523	E062422	04	4	19	32.7	0	0.01	0.33	40.75	74.29	0.370145833333333	-0.0301458333333333	-1.46082918293175
524	E062422	04	5	20	0.92	0	0.01	0.23	383.58	428.74	0.098026	0.141974	1.19211270233708
525	E062422	05	1	21	10.8	0	0	0.11	31.75	47.52	0.09525	0.01475	1.11742424242424
526	E062422	05	2	22	9.25	0	0.01	0.23	69.75	89.98	0.17921875	0.06078125	2.43179039786619
527	E062422	05	3	23	7.19	0	0.01	0.24	101.87	125	0.203457027777778	0.0465429722222222	1.3404376
528	E062422	05	4	24	1.3	0	0	0.41	784.17	811.22	0.2831725	0.1268275	0.562830058430512
529	E062422	05	5	25	65.5	0	0	0.34	23	63.32	0.418472222222222	-0.0784722222222222	-4.46146557169931
530	E062422	06	1	26	16.2	0	0.01	0.37	68.42	88.35	0.30789	0.07211	2.93826825127335
531	E062422	06	2	27	0.92	0	0	0.33	713.58	746.5	0.182359333333333	0.147640666666667	0.711997856664434
532	E062422	06	3	28	32.7	0	0	0.32	38.35	60.01	0.348345833333333	-0.0283458333333333	-1.70046658890185
533	E062422	06	4	29	21.6	0	0.01	0.25	39.71	62.94	0.23826	0.02174	1.24346997140133
534	E062422	06	5	30	5.14	0	0.02	0.24	169.1	191.55	0.241437222222222	0.0185627777777778	0.348869746802402
535	E062422	07	1	26	9.25	0	0.01	0.25	45.4	62.05	0.116652777777778	0.143347222222222	8.31668009669621
536	E062422	07	2	27	65.5	0	0	0.15	12.16	58.23	0.221244444444444	-0.0712444444444444	-4.40460243860553
537	E062422	07	3	28	1.3	0	0	0.26	365.03	403.39	0.131816388888889	0.128183611111111	1.14395746052208
538	E062422	07	4	29	10.8	0	0	0.27	91	130.09	0.273	-0.003	-0.0830194480744101
539	E062422	07	5	30	7.19	0	0	0.32	154.52	185.29	0.308610777777778	0.0113892222222222	0.221281234821091
540	E062422	08	1	36	16.2	0	0.01	0.53	115.78	140.95	0.52101	0.0189900000000001	0.485023057821924
541	E062422	08	2	37	5.14	0	0.01	0.56	290.85	324.2	0.415269166666667	0.154730833333333	1.7181708821715
542	E062422	08	3	38	21.6	0	0.01	0.6	107.27	139.14	0.64362	-0.0336200000000001	-0.869857697283314
543	E062422	08	4	39	32.7	0	0.01	0.48	46.2	100.77	0.41965	0.0703499999999999	2.51324799047335
544	E062422	08	5	40	0.92	0	0	0.42	977.65	1011.45	0.249843888888889	0.170156111111111	0.60562756438776
545	E062422	10	1	41	32.7	0	0.01	0.51	52.3	80.58	0.475058333333333	0.0449416666666667	2.0078183172003
546	E062422	10	2	42	5.14	0	0.01	0.37	171.55	208.9	0.244935277777778	0.135064722222222	2.32758736237434
547	E062422	10	3	43	16.2	0	0.01	0.4	85.59	118.89	0.385155	0.024845	0.752308856926571
548	E062422	10	4	44	21.6	0	0.01	0.38	58.17	91.56	0.34902	0.04098	1.61127129750983
549	E062422	10	5	45	0.92	0	0	0.31	731.34	762.01	0.186898	0.123102	0.5815766197294
550	E062822	01	1	1	10.63	0	0.01	0.14	40.21	61.32	0.118731194444444	0.0312688055555556	1.83574200913242
551	E062822	01	2	2	16.2	0	0.01	0.14	33.38	65.41	0.15021	-0.00020999999999996	-0.0115578657697578
552	E062822	01	3	3	8.27	0	0.02	0.11	61.08	96.97	0.140314333333333	-0.0103143333333333	-0.382918428379911
553	E062822	01	4	4	0.92	0	0.03	0.18	628.31	666.33	0.160568111111111	0.0494318888888889	0.267067068869779
554	E062822	01	5	5	65.5	0	0.01	0.25	15.38	55.71	0.279830555555556	-0.0198305555555556	-1.28145754801652
555	E062822	02	1	6	5.91	0	0.01	0.09	37.95	81.47	0.06230125	0.03769875	1.66583404934332
556	E062822	02	2	7	10.8	0	0.01	0.13	47.32	90.15	0.14196	-0.00195999999999999	-0.0782695507487517
557	E062822	02	3	8	1.3	0	0.03	0.06	103.51	158.59	0.0373786111111111	0.0526213888888889	1.19450785043193
558	E062822	02	4	9	21.6	0	0.14	0.07	33.8	110.66	0.2028	0.00720000000000001	0.234230977769746
559	E062822	02	5	10	32.7	0	0.19	0.23	43.42	119.73	0.394398333333333	0.0256016666666666	0.769782009521422
560	E062822	03	1	11	0.92	0	0	0.15	622.49	631.41	0.159080777777778	-0.0090807777777778	-0.0517742829540237
561	E062822	03	2	12	16.2	0	0.01	0.31	56.12	87.08	0.25254	0.06746	2.78888378502527
562	E062822	03	3	13	8.27	0	0.01	0.1	53.79	90.11	0.123567583333333	-0.0135675833333333	-0.542040838974586
563	E062822	03	4	14	10.63	0	0.02	0.1	37.43	57.21	0.110522472222222	0.00947752777777777	0.596383499388218
564	E062822	03	5	15	65.5	0	0	0.24	13.04	43.86	0.237255555555556	0.00274444444444447	0.225262197902419
565	E062822	04	1	16	1.3	0	0	0.1	239.14	257.81	0.0863561111111111	0.0136438888888889	0.190520150498429
566	E062822	04	2	17	10.8	0	0.02	0.02	18.99	59.51	0.05697	-0.01697	-1.02658376743404
567	E062822	04	3	18	5.91	0	0.05	0.09	43.53	86.48	0.07146175	0.06853825	2.85311864014801
568	E062822	04	4	19	21.6	0	0.01	0.14	28.32	78.74	0.16992	-0.01992	-0.910744221488443
569	E062822	04	5	20	32.7	0	0	0.17	17.76	55.53	0.16132	0.00867999999999999	0.562722852512155
570	E062822	05	1	21	0.92	0	0	0.22	695.26	739.69	0.177677555555556	0.0423224444444444	0.205979261582555
571	E062822	05	2	22	8.27	0	0.04	0.07	31.27	74.12	0.0718341388888889	0.0381658611111111	1.85371154883972
572	E062822	05	3	23	65.5	0	0.03	0.19	17.87	64.36	0.325134722222222	-0.105134722222222	-5.88074891236793
573	E062822	05	4	24	16.2	0	0.05	0.15	46.47	77.23	0.209115	-0.00911499999999998	-0.424886702058785
574	E062822	05	5	25	10.63	0	0.03	0.17	75.92	108.43	0.224174888888889	-0.0241748888888889	-0.802633957391865
575	E062822	06	1	26	1.3	0	0	0.22	593.61	608.77	0.214359166666667	0.00564083333333332	0.0333574256287267
576	E062822	06	2	27	32.7	0	0.07	0.15	21.73	44.96	0.197380833333333	0.0226191666666667	1.81114323843416
577	E062822	06	3	28	10.8	0	0.01	0.12	59.32	90.24	0.17796	-0.04796	-1.91329787234043
578	E062822	06	4	29	5.91	0	0.03	0.23	131.36	159.36	0.215649333333333	0.0443506666666666	1.00189759036145
579	E062822	06	5	30	21.6	0	0	0.3	29.38	91.2	0.17628	0.12372	4.88368421052631
580	E062822	07	1	31	0.92	0	0	0.07	225.29	268.04	0.0575741111111111	0.0124258888888889	0.16689001641546
581	E062822	07	2	32	8.27	0	0	0.11	54.34	90	0.124831055555556	-0.0148310555555556	-0.593242222222222
582	E062822	07	3	33	10.63	0	0	0.14	61.48	117.02	0.181536777777778	-0.0415367777777778	-1.27783626730473
583	E062822	07	4	34	16.2	0	0.01	0.13	25	54.22	0.1125	0.0275	1.82589450387311
584	E062822	07	5	35	65.5	0	0.01	0.38	21.85	51.68	0.397548611111111	-0.00754861111111116	-0.525832043343657
585	E062822	08	1	36	32.7	0	0.34	0.17	59.6	89.15	0.541366666666667	-0.0313666666666668	-1.26662927650028
586	E062822	08	2	37	10.8	0	0.33	0.09	128.93	183.61	0.38679	0.03321	0.651141005391862
587	E062822	08	3	38	5.91	0	0.27	0.05	166.85	215.5	0.273912083333333	0.0460879166666667	0.769914153132251
588	E062822	08	4	39	21.6	0	0.34	0.06	65.67	101.11	0.39402	0.00597999999999999	0.212916625457422
589	E062822	08	5	40	1.3	0	0.26	0.05	658.45	699.18	0.237773611111111	0.0722263888888889	0.371885637461026
590	E062822	09	1	41	8.27	0	0.24	0.03	75.57	116.98	0.173601083333333	0.0963989166666667	2.96662762865447
591	E062822	09	2	42	10.63	0	0.14	0.07	52.84	89.76	0.156024777777778	0.0539752222222222	2.1647816399287
592	E062822	09	3	43	0.92	0	0.21	0.02	830.03	881.9	0.212118777777778	0.0178812222222222	0.0729928563329174
593	E062822	09	4	44	16.2	0	0.16	0.03	36.16	72.79	0.16272	0.02728	1.34919631817557
594	E062822	09	5	45	65.5	0	0.25	0.18	24.61	72.1	0.447765277777778	-0.0177652777777778	-0.887031900138695
595	E070122	01	1	1	6.24	0	0.01	0.16	91.92	121.34	0.159328	0.010672	0.316624361298829
596	E070122	01	2	2	10.8	0	0.02	0.21	51.52	85.55	0.15456	0.07544	3.17456458211572
597	E070122	01	3	3	1.3	0	0.01	0.13	362.39	396.86	0.130863055555556	0.00913694444444446	0.0828831325908382
598	E070122	01	4	4	0.92	0	0.01	0.18	502.9	540.05	0.128518888888889	0.0614811111111111	0.409836126284603
599	E070122	01	5	5	11.23	0	0.02	0.14	47.55	115.92	0.148329583333333	0.0116704166666667	0.36243530020704
600	E070122	02	1	6	16.2	0	0	0.22	49.72	84.29	0.22374	-0.00373999999999999	-0.159734250800806
601	E070122	02	2	7	8.74	0	0	0.15	57.34	91.51	0.139208777777778	0.0107912222222222	0.424526281280733
602	E070122	02	3	8	21.6	0	0.01	0.15	23.19	56.19	0.13914	0.02086	1.33646556326748
603	E070122	02	4	9	65.5	0	0.03	0.11	7.28	41.33	0.132455555555556	0.00754444444444444	0.657149770142753
604	E070122	02	5	10	32.7	0	0	0.12	13.95	65.24	0.1267125	-0.00671250000000001	-0.370401594114041
605	E070122	03	1	11	10.8	0	0	0.21	49.42	73.91	0.14826	0.06174	3.00722500338249
606	E070122	03	2	12	11.23	0	0	0.13	37.52	129.94	0.117041555555556	0.0129584444444444	0.359014929967677
607	E070122	03	3	13	6.24	0	0	0.34	192.93	286.06	0.334412	0.00558800000000004	0.0703237083129418
608	E070122	03	4	14	0.92	0	0.01	0.19	499.16	538.31	0.127563111111111	0.0724368888888889	0.484428674927087
609	E070122	03	5	15	1.3	0	0.01	0.22	472.5	541.78	0.170625	0.059375	0.394532836206578
610	E070122	04	1	16	21.6	0	0	0.22	26.5	58.58	0.159	0.061	3.74871969955616
611	E070122	04	2	17	8.74	0	0	0.44	181.16	210.55	0.439816222222222	0.000183777777777727	0.00314224649726819
612	E070122	04	3	18	65.5	0	0.01	0.39	17.6	47.82	0.320222222222222	0.0797777777777777	6.00585529067335
613	E070122	04	4	19	16.2	0	0	0.19	42.25	78.96	0.190125	-0.000124999999999986	-0.00569908814589603
614	E070122	04	5	20	32.7	0	0.01	0.16	19.06	49.62	0.173128333333333	-0.00312833333333334	-0.226964933494559
615	E070122	05	1	21	6.24	0	0	0.18	73.64	105.39	0.127642666666667	0.0523573333333333	1.78846569883291
616	E070122	05	2	22	11.23	0	0.01	0.19	63.4	97.27	0.197772777777778	0.00222722222222224	0.0824303485144451
617	E070122	05	3	23	1.3	0	0.01	0.28	541.37	569.6	0.195494722222222	0.0945052777777778	0.597294592696629
618	E070122	05	4	24	0.92	0	0	0.14	490.66	522.8	0.125390888888889	0.0146091111111111	0.10059831675593
619	E070122	05	5	25	10.8	0	0.05	0.24	81.69	108.56	0.24507	0.04493	1.48994104642594
620	E070122	06	1	26	16.2	0	0	0.5	110.01	132.7	0.495045	0.00495499999999999	0.134423511680482
621	E070122	06	2	27	65.5	0	0	0.28	13.94	37.89	0.253630555555556	0.0263694444444445	2.50541039852204
622	E070122	06	3	28	8.74	0	0	0.25	92.76	116.56	0.225200666666667	0.0247993333333333	0.765936856554563
623	E070122	06	4	29	21.6	0	0.01	0.27	47.42	70.25	0.28452	-0.00452000000000002	-0.231629893238435
624	E070122	06	5	30	32.7	0	0	0.28	27.24	48.13	0.24743	0.03257	2.43615208809474
625	E070122	07	1	31	6.24	0	0	0.19	72.67	111	0.125961333333333	0.0640386666666667	2.07692972972973
626	E070122	07	2	32	11.23	0	0.01	0.16	55.78	83.57	0.174002611111111	-0.00400261111111111	-0.172423118343903
627	E070122	07	3	33	1.3	0	0.01	0.59	1220.06	1254.15	0.440577222222222	0.159422777777778	0.457618307220029
628	E070122	07	4	34	0.92	0	0.01	0.52	1259.02	1292.74	0.321749555555556	0.208250444444444	0.579932236954067
629	E070122	07	5	35	10.8	0	0	0.32	94.17	147.48	0.28251	0.03749	0.915134255492269
630	E070122	08	1	36	21.6	0	0.01	0.35	45.88	73.45	0.27528	0.08472	4.15237576582709
631	E070122	08	2	37	65.5	0	0	0.34	18.27	70.09	0.3324125	0.00758750000000002	0.389713225852477
632	E070122	08	3	38	16.2	0	0.01	0.27	62.71	97.74	0.282195	-0.00219499999999995	-0.0808471454880275
633	E070122	08	4	39	8.74	0	0	0.43	166.94	206.86	0.405293222222222	0.0247067777777778	0.429973895388186
634	E070122	08	5	40	32.7	0	0.01	0.4	48.63	81.12	0.4417225	-0.0317225	-1.40780325443787
635	E070122	09	1	41	6.24	0	0.01	0.4	158.76	178.82	0.275184	0.134816	2.71411251537859
636	E070122	09	2	42	0.92	0	0.01	0.31	744.14	788.24	0.190169111111111	0.129830888888889	0.592955445042119
637	E070122	09	3	43	11.23	0	0.01	0.3	95.75	130.33	0.298686805555556	0.0113131944444445	0.312495204480933
638	E070122	09	4	44	1.3	0	0	0.33	812.03	869.75	0.293233055555556	0.0367669444444445	0.15218281115263
639	E070122	09	5	45	10.8	0	0	0.32	104.85	164.11	0.31455	0.00544999999999995	0.11955395771129
640	E070122	10	1	46	32.7	0	0	0.68	73.4	91.8	0.666716666666667	0.0132833333333333	0.520915032679738
641	E070122	10	2	47	21.6	0	0	0.22	31.99	105.84	0.19194	0.02806	0.954421768707483
642	E070122	10	3	48	65.5	0	0	0.36	18.52	78.05	0.336961111111111	0.0230388888888889	1.06265214606022
643	E070122	10	4	49	16.2	0	0.01	0.32	65.64	124.02	0.29538	0.03462	1.00493468795356
644	E070122	10	5	50	8.74	0	0	0.42	154.19	187.49	0.374339055555556	0.0456609444444445	0.876736892634274
645	E070522	01	1	1	32.7	0	0.01	0.32	33.76	136.39	0.306653333333333	0.0233466666666667	0.616232861646749
646	E070522	01	2	2	6.71	0	0	0.11	36.97	73.29	0.0689079722222222	0.0410920277777778	2.01843771319416
647	E070522	01	3	3	8.63	0	0.01	0.05	20.39	59.04	0.0488793611111111	0.0111206388888889	0.678087737127371
648	E070522	01	4	4	0.92	0	0	0.24	676.3	717.91	0.172832222222222	0.0671677777777778	0.336816592609101
649	E070522	01	5	5	1.3	0	0	0.1	265.12	298.62	0.0957377777777778	0.00426222222222222	0.0513830285982185
650	E070522	02	1	6	4.8	0	0.01	0.18	110.54	146.98	0.147386666666667	0.0426133333333333	1.04373384133896
651	E070522	02	2	7	16.2	0	0	0.13	29.55	58.2	0.132975	-0.00297499999999998	-0.1840206185567
652	E070522	02	3	8	21.6	0	0	0.18	26.86	54.65	0.16116	0.01884	1.24106129917658
653	E070522	02	4	9	65.5	0	0.01	0.29	15.28	50.27	0.278011111111111	0.0219888888888889	1.57469663815397
654	E070522	02	5	10	10.8	0	0	0.19	68.1	100.63	0.2043	-0.0143	-0.51157706449369
655	E070522	03	1	11	6.71	0	0.01	0.23	95.26	149.97	0.177554055555556	0.0624459444444445	1.4990024671601
656	E070522	03	2	12	0.92	0	0	0.14	434.8	508.87	0.111115555555556	0.0288844444444444	0.204342955961247
657	E070522	03	3	13	8.63	0	0	0.32	123.85	173.96	0.296895972222222	0.0231040277777778	0.47812428144401
658	E070522	03	4	14	32.7	0	0	0.27	27.54	133.22	0.250155	0.019845	0.536270830205675
659	E070522	03	5	15	1.3	0	0	0.17	424.31	456.94	0.153223055555556	0.0167769444444444	0.132177091084169
660	E070522	04	1	16	65.5	0	0	0.61	37.63	80.94	0.684656944444445	-0.0746569444444446	-3.32054608351866
661	E070522	04	2	17	10.8	0	0	0.28	44.94	83.87	0.13482	0.14518	6.23164421127936
662	E070522	04	3	18	21.6	0	0	0.21	31.02	59.15	0.18612	0.02388	1.45338968723584
663	E070522	04	4	19	16.2	0	0	0.17	37.05	57.29	0.166725	0.00327500000000003	0.205795077674989
664	E070522	04	5	20	4.8	0	0	0.27	176.02	202	0.234693333333333	0.0353066666666667	0.629227722772277
665	E070522	05	1	21	8.63	0	0	0.34	116.04	142.27	0.278173666666667	0.0618263333333333	1.56445350390103
666	E070522	05	2	22	6.71	0	0	0.2	89.26	121.14	0.166370722222222	0.0336292777777778	0.999384183589235
667	E070522	05	3	23	1.3	0	0	0.23	476.72	499.87	0.172148888888889	0.0578511111111111	0.416636325444616
668	E070522	05	4	24	32.7	0	0.01	0.31	37.59	62.76	0.3414425	-0.0214425	-1.22997131931167
669	E070522	05	5	25	0.92	0	0.01	0.37	896.61	932.13	0.229133666666667	0.150866333333333	0.582664220655917
670	E070522	06	1	26	21.6	0	0	0.48	76.91	102.52	0.46146	0.0185399999999999	0.651033944596174
671	E070522	06	2	27	16.2	0	0	0.22	44.3	83.14	0.19935	0.02065	0.894154438296849
672	E070522	06	3	28	10.8	0	0	0.23	70.89	104.8	0.21267	0.01733	0.59530534351145
673	E070522	06	4	29	65.5	0	0	0.44	25.44	62.73	0.462866666666667	-0.0228666666666667	-1.31229076996653
674	E070522	06	5	30	4.8	0	0	0.62	492.05	541.31	0.656066666666667	-0.0360666666666667	-0.23986255565203
675	E070522	07	1	31	6.71	0	0	0.34	83.3	108.22	0.155261944444444	0.184738055555556	6.1454167436703
676	E070522	07	2	32	1.3	0	0	0.52	1248.43	1309.61	0.450821944444444	0.0691780555555556	0.190164247371355
677	E070522	07	3	33	32.7	0	0	0.69	74.31	134.02	0.6749825	0.0150174999999998	0.403395015669298
678	E070522	07	4	34	0.92	0	0	0.43	1305.24	1335.55	0.333561333333333	0.0964386666666667	0.259952229418592
679	E070522	07	5	35	8.63	0	0	0.48	170.8	243.16	0.409445555555556	0.0705544444444444	1.04456325053463
680	E070522	08	1	36	4.8	0	0	0.48	293.98	316.08	0.391973333333333	0.0880266666666666	1.00258162490509
681	E070522	08	2	37	21.6	0	0	0.63	101.84	136.45	0.61104	0.01896	0.500227189446683
682	E070522	08	3	38	10.8	0	0	0.4	121.12	160.06	0.36336	0.03664	0.824090965887791
683	E070522	08	4	39	16.2	0	0	0.7	155.51	191.65	0.699795	0.000205000000000011	0.00385076963214213
684	E070522	08	5	40	65.5	0	0	0.64	34.85	61.73	0.634076388888889	0.00592361111111106	0.345456018143525
685	E070522	09	1	41	1.3	0	0	0.66	1156.91	1171.74	0.417773055555556	0.242226944444444	0.744206905968901
686	E070522	09	2	42	32.7	0	0	0.68	74.76	139.95	0.67907	0.000929999999999875	0.0239228295819904
687	E070522	09	3	43	0.92	0	0.01	0.45	1033.53	1077.88	0.264124333333333	0.195875666666667	0.654203065276283
688	E070522	09	4	44	8.63	0	0	1.2	474.7	518	1.13796138888889	0.0620386111111111	0.43115637065637
689	E070522	09	5	45	6.71	0	0	0.81	413.89	511.92	0.771444972222222	0.0385550277777779	0.271132403500548
690	E070822	01	1	1	21.6	0	0.02	0.39	55.49	103.45	0.33294	0.07706	2.6816433059449
691	E070822	01	2	2	16.2	0	0.02	0.32	58.27	144.06	0.262215	0.077785	1.94381507705123
692	E070822	01	3	3	65.5	0	0.02	0.42	21.63	84.49	0.393545833333333	0.0464541666666667	1.97934666824476
693	E070822	01	4	4	13.3	0	0.01	0.3	92.45	179.82	0.341551388888889	-0.0315513888888889	-0.631659437214993
694	E070822	01	5	5	10.34	0	0.01	0.28	87.27	167.2	0.250658833333333	0.0393411666666667	0.847058612440192
695	E070822	02	1	6	7.39	0	0.02	0.47	189.62	233.84	0.389247722222222	0.100752277777778	1.55109562093739
696	E070822	02	2	7	10.8	0	0.01	0.36	113.3	180.38	0.3399	0.0301	0.600731788446612
697	E070822	02	3	8	32.7	0	0.02	0.35	45.67	106.15	0.414835833333333	-0.0448358333333334	-1.52057465850212
698	E070822	02	4	9	1.3	0	0	0.58	1138.97	1174.52	0.411294722222222	0.168705277777778	0.517095494329598
699	E070822	02	5	10	0.92	0	0	0.71	1991.48	2039.02	0.508933777777778	0.201066222222222	0.354993281086012
700	E070822	03	1	11	10.34	0	0	0.56	188.67	216.15	0.541902166666667	0.0180978333333335	0.301421235253299
701	E070822	03	2	12	16.2	0	0	0.77	137.42	179.08	0.61839	0.15161	3.04777752959571
702	E070822	03	3	13	13.3	0	0	0.58	155.22	186.58	0.573451666666667	0.00654833333333327	0.126347947261227
703	E070822	03	4	14	65.5	0	0	0.62	33.71	79.4	0.613334722222222	0.0066652777777777	0.302204030226697
704	E070822	03	5	15	21.6	0	0	0.52	84.39	116.39	0.50634	0.01366	0.422510524959189
705	E070822	04	1	16	0.92	0	0.01	0.81	1867.04	1889.82	0.477132444444444	0.342867555555556	0.65314326232128
706	E070822	04	2	17	1.3	0	0	0.58	1425.2	1466.23	0.514655555555556	0.0653444444444443	0.160438676060372
707	E070822	04	3	18	32.7	0	0.1	0.42	89.46	141.87	0.812595	-0.292595	-7.42469866779446
708	E070822	04	4	19	7.39	0	0.36	0.31	232.84	304.57	0.477968777777778	0.192031222222222	2.26979807597596
709	E070822	04	5	20	10.8	0	0.38	0.47	261.93	345.53	0.78579	0.06421	0.66898966804619
710	E070822	05	1	21	10.34	0	0.46	0.45	243.95	258.5	0.700678611111111	0.209321388888889	2.91511411992263
711	E070822	05	2	22	13.3	0	0	0.52	118.55	180.16	0.437976388888889	0.0820236111111111	1.63901531971581
712	E070822	05	3	23	65.5	0	0	0.72	38.37	77.87	0.698120833333333	0.0218791666666668	1.01149351483242
713	E070822	05	4	24	16.2	0	0	0.87	174.03	218.46	0.783135	0.086865	1.43144740455919
714	E070822	05	5	25	21.6	0	0	0.77	123.93	162.83	0.74358	0.0264199999999999	0.584118405699193
715	E070822	06	1	26	32.7	0	0.01	1.1	116.33	155.63	1.05666416666667	0.0533358333333334	1.23375313242948
716	E070822	06	2	27	1.3	0	0.33	0.67	2020.61	2091.56	0.729664722222222	0.270335277777778	0.465301975558913
717	E070822	06	3	28	7.39	0	0.02	1	438.94	532.48	0.901046277777778	0.118953722222222	0.804224384014423
718	E070822	06	4	29	0.92	0	0.02	0.77	2005.67	2065.95	0.512560111111111	0.277439888888889	0.483450035092814
719	E070822	06	5	30	10.8	0	0.09	1.62	529.46	589.27	1.58838	0.12162	0.743007449895634
720	E070822	07	1	31	65.5	0	0.18	0.98	61.1	127.11	1.11168055555556	0.0483194444444444	1.36849972464794
721	E070822	07	2	32	13.3	0	0.49	0.47	242.93	329.35	0.897491388888889	0.0625086111111111	0.683257932290875
722	E070822	07	3	33	10.34	0	0.45	0.51	335.81	426.24	0.964520944444444	-0.00452094444444451	-0.0381836524024029
723	E070822	07	4	34	21.6	0	0.34	0.71	156.13	220.65	0.93678	0.11322	1.84723317471108
724	E070822	07	5	35	16.2	0	0.22	0.64	192.04	273.45	0.86418	-0.00417999999999996	-0.0550301700493687
725	E070822	08	1	36	65.5	0	0.02	1.27	50.46	154.56	0.918091666666667	0.371908333333333	8.66246118012422
726	E070822	08	2	37	32.7	0	0	0.42	40.45	98.74	0.367420833333333	0.0525791666666666	1.9170042535953
727	E070822	08	3	38	65.5	0	0	0.6	30.92	79.06	0.562572222222222	0.0374277777777777	1.70427523399949
728	E070822	08	4	39	32.7	0	0	0.58	58.8	80.44	0.5341	0.0458999999999999	2.05420188960716
729	E070822	08	5	40	7.39	0	0	0.52	238.97	288.26	0.490552305555556	0.0294476944444444	0.367764171234302
730	E072822	01	1	1	11.62	0	0.24	0.19	142.33	153.43	0.459409611111111	-0.0294096111111111	-0.690051489278499
731	E072822	01	2	2	65.5	0	0.2	0.21	21.04	33.62	0.382811111111111	0.0271888888888889	2.91136228435456
732	E072822	01	3	3	9.04	0	0.23	0.15	167.44	208.34	0.420460444444444	-0.0404604444444444	-0.699134107708552
733	E072822	01	4	4	6.86	0	0.2	0.28	256.19	290.77	0.488184277777778	-0.00818427777777775	-0.101328885373319
734	E072822	01	5	5	5	0	0.09	0.3	239.67	329.44	0.332875	0.057125	0.624241136474017
735	E072822	02	1	6	32.7	0	0.14	0.21	38.14	66.14	0.346438333333333	0.00356166666666663	0.193861505896581
736	E072822	02	2	7	2.4	0	0.06	0.23	410.82	452.23	0.27388	0.01612	0.128324082878182
737	E072822	02	3	8	10.8	0	0.12	0.21	105.69	151.57	0.31707	0.0129299999999999	0.307105627762749
738	E072822	02	4	9	3.93	0	0.12	0.2	259.92	331	0.283746	0.036254	0.39430332326284
739	E072822	02	5	10	6.46	0	0.13	0.21	171.63	215.49	0.3079805	0.0320194999999999	0.534921342057635
740	E072822	03	1	11	11.62	0	0.36	0.17	163.39	194.61	0.527386611111111	0.00261338888888896	0.048343867221624
741	E072822	03	2	12	65.5	0	0.29	0.14	25.84	74.24	0.470144444444444	-0.0401444444444444	-1.94665948275862
742	E072822	03	3	13	9.04	0	0.32	0.21	197.3	247.68	0.495442222222222	0.0345577777777779	0.502293281653748
743	E072822	03	4	14	5	0	0.37	0.16	365.09	410.16	0.507069444444444	0.0229305555555557	0.201262921786621
744	E072822	03	5	15	6.86	0	0.27	0.22	248.27	322.53	0.473092277777778	0.0169077222222221	0.188719809010014
745	E072822	04	1	16	3.93	0	0.28	0.17	365.77	398.37	0.399298916666667	0.0507010833333334	0.458176820543716
746	E072822	04	2	17	2.4	0	0.22	0.18	549.91	620.4	0.366606666666667	0.0333933333333334	0.193771760154739
747	E072822	04	3	18	6.46	0	0.14	0.22	192.59	243.5	0.345592055555556	0.0144079444444444	0.21301273100616
748	E072822	04	4	19	32.7	0	0.09	0.28	39.65	72.21	0.360154166666667	0.00984583333333333	0.490859991690901
749	E072822	04	5	20	10.8	0	0.21	0.17	117.23	161.95	0.35169	0.02831	0.629305341154678
750	E072822	05	1	21	5	0	0.35	0.2	384.3	414.08	0.53375	0.0162500000000001	0.141277047913448
751	E072822	05	2	22	6.86	0	0.33	0.23	272.75	312.66	0.519740277777778	0.0402597222222223	0.463554660014074
752	E072822	05	3	23	11.62	0	0.41	0.13	168.12	214.15	0.542654	-0.00265399999999993	-0.0446154564557542
753	E072822	05	4	24	9.04	0	0.36	0.2	225.13	275.3	0.565326444444444	-0.0053264444444443	-0.0696520159825626
754	E072822	05	5	25	65.5	0	0.36	0.27	35.54	85.75	0.646630555555555	-0.0166305555555555	-0.69819241982507
755	E072822	06	1	26	2.4	0	0.44	0.2	816.16	849.66	0.544106666666667	0.0958933333333334	0.406298990184309
756	E072822	06	2	27	32.7	0	0.42	0.23	67.46	115.46	0.612761666666667	0.0372383333333334	1.16107742941278
757	E072822	06	3	28	10.8	0	0.48	0.13	205.87	247.49	0.61761	-0.00761000000000012	-0.110695381631583
758	E072822	06	4	29	6.46	0	0.42	0.21	319.88	379.71	0.574006888888889	0.0559931111111112	0.530866187353507
759	E072822	06	5	30	3.93	0	0.42	0.2	483.14	534.58	0.527427833333333	0.0925721666666667	0.623404916008829
760	E080222	01	1	1	32.7	0	0.04	0.4	44.36	152.84	0.402936666666667	0.0370633333333333	0.872991363517403
761	E080222	01	2	2	3.93	0	0	0.1	82.89	144.14	0.09048825	0.00951175	0.237562786180103
762	E080222	01	3	3	10.8	0	0.01	0.27	83.18	124.18	0.24954	0.03046	0.883040747302303
763	E080222	01	4	4	10.18	0	0.01	0.35	108.51	176.33	0.306842166666667	0.0531578333333333	1.08528440991323
764	E080222	01	5	5	5.66	0	0.02	0.34	201.38	267.57	0.316614111111111	0.0433858888888889	0.583732107485892
765	E080222	02	1	6	6.86	0	0	0.14	47.21	71.23	0.0899612777777778	0.0500387222222222	2.52898217043381
766	E080222	02	2	7	5	0	0	0.15	101.09	151.8	0.140402777777778	0.0095972222222222	0.22760210803689
767	E080222	02	3	8	65.5	0	0	0.3	16	53.43	0.291111111111111	0.00888888888888889	0.598914467527606
768	E080222	02	4	9	2.4	0	0	0.13	183.44	216.68	0.122293333333333	0.00770666666666668	0.128041351301459
769	E080222	02	5	10	7.92	0	0	0.17	84.16	113.57	0.185152	-0.015152	-0.480295852778021
770	E080222	03	1	11	5.66	0	0	0.18	61.3	81.08	0.0963772222222222	0.0836227777777778	3.71290083867785
771	E080222	03	2	12	32.7	0	0	0.25	27.01	64.15	0.245340833333333	0.00465916666666663	0.261465315666405
772	E080222	03	3	13	3.93	0	0.04	0.37	370.38	402.71	0.4043315	0.00566849999999997	0.0506731891435521
773	E080222	03	4	14	10.8	0	0.02	0.39	128.6	163.24	0.3858	0.0242	0.533692722371968
774	E080222	03	5	15	10.18	0	0.02	0.45	131.47	176.26	0.371767944444444	0.0982320555555556	2.00632815159424
775	E080222	04	1	16	6.86	0	0.02	0.38	143.33	166.69	0.273123277777778	0.126876722222222	2.74015357849901
776	E080222	04	2	17	7.92	0	0.02	0.26	114.83	144.98	0.252626	0.0273740000000001	0.679724099875847
777	E080222	04	3	18	5	0	0.02	0.31	227.67	264.59	0.316208333333333	0.0137916666666667	0.187648815147965
778	E080222	04	4	19	2.4	0	0.01	0.23	304.47	344.64	0.20298	0.03702	0.386699164345404
779	E080222	04	5	20	65.5	0	0	0.35	19.16	53.06	0.348605555555556	0.00139444444444442	0.0946098756125125
780	E080222	05	1	21	32.7	0	0	0.29	23.43	41.42	0.2128225	0.0771775	6.70784645098986
781	E080222	05	2	22	10.8	0	0	0.26	79.24	105.53	0.23772	0.02228	0.760049275087653
782	E080222	05	3	23	3.93	0	0.01	0.2	128.61	152.33	0.14039925	0.06960075	1.64486772139434
783	E080222	05	4	24	10.18	0	0.02	0.2	69.18	109.49	0.195625666666667	0.0243743333333333	0.801421134350168
784	E080222	05	5	25	5.66	0	0.01	0.18	118.55	147.29	0.186386944444444	0.00361305555555555	0.0883087786000406
785	E080222	06	1	26	6.86	0	0	0.36	156.54	175.04	0.298295666666667	0.0617043333333334	1.26905621572212
786	E080222	06	2	27	65.5	0	0	0.48	24.07	58.93	0.437940277777778	0.0420597222222222	2.56940437807568
787	E080222	06	3	28	5	0	0.02	0.45	282.77	308.68	0.392736111111111	0.077263888888889	0.901094985097837
788	E080222	06	4	29	7.92	0	0.02	0.39	159.88	192.81	0.351736	0.0582640000000001	1.08786058814377
789	E080222	06	5	30	2.4	0	0.03	0.43	639.71	667.41	0.426473333333333	0.0335266666666666	0.180842360767744
790	E080222	07	1	31	10.18	0	0.01	0.33	115.48	134.02	0.326551777777778	0.0134482222222223	0.361241605730489
791	E080222	07	2	32	10.8	0	0.01	0.39	79.41	104.12	0.23823	0.16177	5.59327698809066
792	E080222	07	3	33	32.7	0	0.02	0.4	40.32	65.05	0.36624	0.05376	2.97518831667948
793	E080222	07	4	34	3.93	0	0.02	0.37	292.04	323.42	0.318810333333333	0.0711896666666667	0.792414816647084
794	E080222	07	5	35	5.66	0	0.01	0.38	223.96	260.42	0.352114888888889	0.0378851111111111	0.523717072421473
795	E080222	08	1	36	5	0	0	0.31	140.73	165.47	0.195458333333333	0.114541666666667	2.49199250619448
796	E080222	08	2	37	6.86	0	0.01	0.27	128.46	151.95	0.244787666666667	0.0352123333333333	0.834250740375124
797	E080222	08	3	38	7.92	0	0	0.27	120.11	158.84	0.264242	0.00575799999999999	0.130501133215814
798	E080222	08	4	39	65.5	0	0.02	0.44	24.26	58.29	0.441397222222222	0.0186027777777777	1.1489106193172
799	E080222	08	5	40	2.4	0	0.02	0.39	606.72	652.11	0.40448	0.00552000000000002	0.0304733863918665
800	E080322	01	1	1	5.39	0	0.01	0.14	312.25	359.78	0.467507638888889	-0.317507638888889	-3.17701789982767
801	E080322	01	2	2	9.71	0	0.04	0.11	52.24	132.64	0.140902888888889	0.00909711111111108	0.246905910735826
802	E080322	01	3	3	6.86	0	0.04	0.18	103.83	176.65	0.197853833333333	0.0221461666666667	0.451322954995754
803	E080322	01	4	4	5	0	0.04	0.3	221.6	289.29	0.307777777777778	0.0322222222222222	0.400981713851153
804	E080322	01	5	5	10.8	0	0.04	0.33	98.65	124.07	0.29595	0.0740499999999999	2.14862577577174
805	E080322	02	1	6	3.93	0	0.04	0.26	277.37	311.36	0.302795583333333	-0.00279558333333335	-0.0323230344295994
806	E080322	02	2	7	32.7	0	0.03	0.38	43.14	134.75	0.391855	0.018145	0.484764378478665
807	E080322	02	3	8	7.55	0	0.04	0.31	155.95	278.89	0.327061805555556	0.0229381944444444	0.296093441858797
808	E080322	02	4	9	65.5	0	0.02	0.39	21.97	116	0.399731944444444	0.0102680555555556	0.31866379310345
809	E080322	02	5	10	2.4	0	0.03	0.24	369.79	522.95	0.246526666666667	0.0234733333333333	0.161590974280524
810	E080322	03	1	11	5	0	0.02	0.25	195.58	227.35	0.271638888888889	-0.00163888888888891	-0.0259511765999564
811	E080322	03	2	12	6.86	0	0.01	0.29	146	232.45	0.278211111111111	0.0217888888888889	0.337448913744891
812	E080322	03	3	13	10.8	0	0.02	0.3	107.27	209.98	0.32181	-0.00181000000000003	-0.0310315268120779
813	E080322	03	4	14	5.39	0	0.02	0.24	165.17	302.79	0.247296194444444	0.0127038055555556	0.151040985501503
814	E080322	03	5	15	9.71	0	0.04	0.37	141.45	262.36	0.381522083333333	0.0284779166666667	0.39076269248361
815	E080322	04	1	16	2.4	0	0	0.12	210.92	231.25	0.140613333333333	-0.0206133333333333	-0.320899459459459
816	E080322	04	2	17	32.7	0	0.03	0.16	21.1	63.8	0.191658333333333	-0.00165833333333337	-0.093573667711601
817	E080322	04	3	18	3.93	0	0.02	0.21	182.13	287.47	0.19882525	0.03117475	0.390402824642571
818	E080322	04	4	19	7.55	0	0.01	0.23	103.71	180.59	0.217502916666667	0.0224970833333334	0.448471676172546
819	E080322	04	5	20	65.5	0	0.01	0.35	21.13	90.19	0.384448611111111	-0.0244486111111111	-0.975884244372989
820	E080322	05	1	21	5	0	0.02	0.18	112.79	134.18	0.156652777777778	0.0433472222222222	1.16299001341482
821	E080322	05	2	22	5.39	0	0.02	0.11	93.38	152.96	0.139810611111111	-0.00981061111111109	-0.230898274058577
822	E080322	05	3	23	6.86	0	0	0.16	81.08	157.23	0.154502444444444	0.00549755555555556	0.125874197036189
823	E080322	05	4	24	10.8	0	0	0.17	60.87	126.46	0.18261	-0.01261	-0.358975170014234
824	E080322	05	5	25	9.71	0	0	0.19	66.36	119.54	0.178987666666667	0.0110123333333333	0.331641291617868
825	E080322	06	1	26	2.4	0	0.03	0.23	381.48	407.48	0.25432	0.00568000000000002	0.0501816040051047
826	E080322	06	2	27	3.93	0	0.03	0.28	260.26	321.88	0.284117166666667	0.0258828333333334	0.289481173107991
827	E080322	06	3	28	7.55	0	0.02	0.3	160.56	239.77	0.33673	-0.01673	-0.251190724444259
828	E080322	06	4	29	65.5	0	0.12	0.29	26.28	110.14	0.47815	-0.06815	-2.22752859996368
829	E080322	06	5	30	32.7	0	0.04	0.39	43.18	120.36	0.392218333333333	0.0377816666666667	1.13005982053838
830	E080322	07	1	31	5.39	0	0.01	0.15	91.59	135.98	0.137130583333333	0.0228694166666667	0.605455949404324
831	E080322	07	2	32	5	0	0.02	0.14	95.13	196.94	0.132125	0.027875	0.50954605463593
832	E080322	07	3	33	9.71	0	0.02	0.13	55.48	146.44	0.149641888888889	0.000358111111111087	0.00880360557224742
833	E080322	07	4	34	6.86	0	0.02	0.15	74.48	160.06	0.141925777777778	0.0280742222222222	0.631433212545295
834	E080322	07	5	35	10.8	0	0.04	0.26	97.92	191.7	0.29376	0.00623999999999997	0.117183098591549
835	E080322	08	1	36	3.93	0	0.08	0.31	322.46	400.6	0.352018833333333	0.0379811666666667	0.341318522216675
836	E080322	08	2	37	2.4	0	0.06	0.32	427.54	579.53	0.285026666666667	0.0949733333333334	0.589967732472866
837	E080322	08	3	38	7.55	0	0.06	0.34	167.81	320.36	0.351934861111111	0.0480651388888889	0.540125171681858
838	E080322	08	4	39	32.7	0	0.1	0.32	45.97	190.12	0.417560833333333	0.00243916666666671	0.0461866189774888
839	E080322	08	5	40	65.5	0	0.14	0.29	24.73	166.86	0.449948611111111	-0.0199486111111111	-0.430390746733789
840	E080822	01	1	1	5	0	0	0.4	229.99	265.08	0.319430555555556	0.0805694444444445	1.09419797796892
841	E080822	01	2	2	8.23	0	0.02	0.42	168.67	197.03	0.385598361111111	0.0544016388888889	0.993990255291072
842	E080822	01	3	3	2.4	0	0.01	0.52	603.87	633.11	0.40258	0.12742	0.724537600101088
843	E080822	01	4	4	11.53	0	0.02	0.45	138.01	167.09	0.442015361111111	0.027984638888889	0.602936740678678
844	E080822	01	5	5	32.7	0	0.01	0.48	53.58	75.63	0.486685	0.00331499999999996	0.157794525981751
845	E080822	02	1	6	10.8	0	0	0.46	114.99	145.73	0.34497	0.11503	2.84161119879229
846	E080822	02	2	7	65.5	0	0	0.62	33.93	59.77	0.6173375	0.00266250000000001	0.160364731470638
847	E080822	02	3	8	14.82	0	0.01	0.44	98.81	128.96	0.406767833333333	0.0432321666666667	1.20685328784119
848	E080822	02	4	9	3.93	0	0.01	0.66	662.85	690.91	0.72361125	-0.05361125	-0.279342461391498
849	E080822	02	5	10	6.86	0	0.01	0.6	228.66	262.71	0.435724333333333	0.174275666666667	2.3881557611054
850	E080822	03	1	11	2.4	0	0	0.62	628.01	657.52	0.418673333333333	0.201326666666667	1.1022873828933
851	E080822	03	2	12	8.23	0	0.02	0.45	167.74	193.58	0.383472277777778	0.0865277222222222	1.60915280504184
852	E080822	03	3	13	32.7	0	0	0.59	67.58	90.11	0.613851666666667	-0.0238516666666667	-0.952902008656089
853	E080822	03	4	14	11.53	0	0.01	0.54	165.58	192.01	0.530315944444444	0.0196840555555556	0.369056819957295
854	E080822	03	5	15	5	0	0	0.32	211.73	234.03	0.294069444444444	0.0259305555555556	0.398880485407855
855	E080822	04	1	16	14.82	0	0.01	0.78	164.72	199.82	0.678097333333333	0.111902666666667	2.01606245621059
856	E080822	04	2	17	65.5	0	0	0.94	51.46	79.6	0.936286111111111	0.00371388888888879	0.167964824120599
857	E080822	04	3	18	6.86	0	0	0.38	168.19	194.66	0.320495388888889	0.0595046111111111	1.10046542689818
858	E080822	04	4	19	10.8	0	0.01	0.34	108.78	142.6	0.32634	0.02366	0.597307152875176
859	E080822	04	5	20	3.93	0	0.01	0.38	316.35	347.92	0.34534875	0.04465125	0.462015693262819
860	E080822	05	1	21	32.7	0	0	0.69	64.63	79.8	0.587055833333333	0.102944166666667	4.6440977443609
861	E080822	05	2	22	11.53	0	0	0.44	123.23	164.52	0.394678305555556	0.0453216944444444	0.991721979090688
862	E080822	05	3	23	2.4	0	0.02	0.27	362.5	395.7	0.241666666666667	0.0483333333333334	0.43972706595906
863	E080822	05	4	24	5	0	0.01	0.75	509.57	532.81	0.707736111111111	0.0522638888888889	0.353127756611175
864	E080822	05	5	25	8.23	0	0.01	0.42	171.29	202.19	0.391587972222222	0.0384120277777778	0.683927493941343
865	E080822	06	1	26	65.5	0	0.01	1.19	59.7	174.2	1.08620833333333	0.113791666666667	2.351607347876
866	E080822	06	2	27	10.8	0	0.02	0.56	173.63	203.84	0.52089	0.05911	1.04393642072213
867	E080822	06	3	28	14.82	0	0.02	0.72	160.59	187.65	0.6610955	0.0789044999999999	1.51375539568345
868	E080822	06	4	29	6.86	0	0.01	0.27	154.31	190.61	0.294046277777778	-0.0140462777777778	-0.265288284979802
869	E080822	06	5	30	3.93	0	0.01	1.1	798.11	846.98	0.871270083333333	0.238729916666667	1.01469656898628
870	E081022	01	1	1	65.5	0	0.07	0.05	8.89	74.8	0.161748611111111	-0.0417486111111111	-2.00929144385027
871	E081022	01	2	2	3.93	0	0.03	0.11	79.1	168.69	0.0863508333333333	0.0536491666666667	1.14492263916059
872	E081022	01	3	3	4.79	0	0.03	0.1	80.13	158.86	0.106617416666667	0.0233825833333333	0.529883545259977
873	E081022	01	4	4	6.71	0	0.02	0.12	60.21	129.47	0.11222475	0.02777525	0.772309415308565
874	E081022	01	5	5	5	0	0.03	0.11	74.61	139.37	0.103625	0.036375	0.939585276601851
875	E081022	02	1	6	32.7	0	0.02	0.31	32.85	86.63	0.2983875	0.0316125	1.31369040748009
876	E081022	02	2	7	2.4	0	0.02	0.26	267.93	372.18	0.17862	0.10138	0.980622279542157
877	E081022	02	3	8	8.63	0	0.02	0.3	132.38	180.03	0.317344277777778	0.00265572222222221	0.0531055935121922
878	E081022	02	4	9	6.86	0	0.01	0.24	102.69	183.16	0.1956815	0.0543185	1.06762721118148
879	E081022	02	5	10	10.8	0	0.01	0.19	62.07	137.06	0.18621	0.01379	0.36220633299285
880	E081022	03	1	11	5	0	0.01	0.14	93.75	119.89	0.130208333333333	0.0197916666666667	0.594294770206023
881	E081022	03	2	12	3.93	0	0.01	0.12	113.1	167.6	0.1234675	0.0065325	0.140316229116945
882	E081022	03	3	13	6.71	0	0.01	0.21	115.67	193.68	0.215596027777778	0.00440397222222222	0.0818582197439074
883	E081022	03	4	14	4.79	0	0.01	0.17	102.95	177.1	0.136980694444444	0.0430193055555556	0.874474872953134
884	E081022	03	5	15	65.5	0	0.06	0.21	16.96	172.4	0.308577777777778	-0.0385777777777778	-0.805568445475638
885	E081022	04	1	16	8.63	0	0.01	0.17	68.39	96.02	0.163946027777778	0.0160539722222222	0.601898562799416
886	E081022	04	2	17	32.7	0	0	0.15	19.25	71	0.174854166666667	-0.0248541666666667	-1.26021126760563
887	E081022	04	3	18	6.86	0	0.02	0.12	66.73	129.92	0.127157722222222	0.0128422777777777	0.355851293103447
888	E081022	04	4	19	2.4	0	0	0.17	171.51	236.93	0.11434	0.05566	0.845718144599671
889	E081022	04	5	20	10.8	0	0	0.18	64.39	109.5	0.19317	-0.01317	-0.432986301369863
890	E081022	05	1	21	4.79	0	0.02	0.1	84.17	105.76	0.111992861111111	0.00800713888888889	0.272557677760968
891	E081022	05	2	22	6.71	0	0.01	0.3	144.26	209.63	0.268884611111111	0.0411153888888889	0.706079282545438
892	E081022	05	3	23	65.5	0	0.03	0.37	18.82	74.49	0.342419444444444	0.0575805555555556	2.78278963619278
893	E081022	05	4	24	3.93	0	0.04	0.32	279	347.72	0.304575	0.055425	0.573823766248706
894	E081022	05	5	25	5	0	0.04	0.39	271.02	310.17	0.376416666666667	0.0535833333333334	0.621917013250798
895	E081022	06	1	26	2.4	0	0.02	0.22	250.42	268.27	0.166946666666667	0.0730533333333334	0.980325791180528
896	E081022	06	2	27	10.8	0	0.02	0.31	97.85	155.98	0.29355	0.03645	0.841261700217978
897	E081022	06	3	28	32.7	0	0.02	0.38	43.19	98.86	0.392309166666667	0.00769083333333331	0.280062714950434
898	E081022	06	4	29	6.86	0	0.02	0.26	128.38	188.86	0.244635222222222	0.0353647777777778	0.674114158636027
899	E081022	06	5	30	8.63	0	0.02	0.23	93.52	159.91	0.224188222222222	0.0258117777777778	0.581091864173597
900	E081622	01	1	1	10.8	0	0	0.18	57.32	82.43	0.17196	0.00803999999999999	0.351134295766104
901	E081622	01	2	2	3.93	0	0.05	0.31	248.68	361.3	0.271475666666667	0.0885243333333333	0.882058123443122
902	E081622	01	3	3	7.22	0	0.02	0.19	136.77	226.41	0.274299833333333	-0.0642998333333334	-1.02239035378296
903	E081622	01	4	4	9.28	0	0.02	0.35	130.7	259.2	0.336915555555555	0.0330844444444445	0.459506172839507
904	E081622	01	5	5	2.4	0	0.02	0.2	324.67	408.9	0.216446666666667	0.00355333333333335	0.0312839325018344
905	E081622	02	1	6	6.86	0	0.01	0.18	98.05	114.93	0.186839722222222	0.00316027777777778	0.0989906899852083
906	E081622	02	2	7	65.5	0	0.02	0.21	22.59	147.42	0.4110125	-0.1810125	-4.42032967032967
907	E081622	02	3	8	32.7	0	0.02	0.37	21.38	133.81	0.194201666666667	0.195798333333333	5.26772289066587
908	E081622	02	4	9	5	0	0.02	0.26	175.9	336.34	0.244305555555556	0.0356944444444445	0.382053874056015
909	E081622	02	5	10	5.16	0	0	0.32	190.7	374.62	0.273336666666667	0.0466633333333333	0.448422401366718
910	E081622	03	1	11	10.8	0	0.02	0.16	66.44	183.62	0.19932	-0.01932	-0.378782267726827
911	E081622	03	2	12	7.22	0	0.01	0.37	141.57	232.93	0.2839265	0.0960735	1.48484351521917
912	E081622	03	3	13	9.28	0	0	0.22	124.08	263.64	0.319850666666667	-0.0998506666666666	-1.36345926263086
913	E081622	03	4	14	3.93	0	0.01	0.12	127.55	284.18	0.139242083333333	-0.00924208333333332	-0.117078964036878
914	E081622	03	5	15	2.4	0	0.02	0.24	199.66	296.64	0.133106666666667	0.126893333333333	1.53996763754045
915	E081622	04	1	16	5	0	0.2	0.29	335.68	359.5	0.466222222222222	0.0237777777777777	0.238108484005563
916	E081622	04	2	17	5.16	0	0.02	0.25	175.46	232.55	0.251492666666667	0.0185073333333334	0.286503547624167
917	E081622	04	3	18	65.5	0	0.08	0.34	23.86	126.8	0.434119444444444	-0.0141194444444444	-0.400867507886434
918	E081622	04	4	19	32.7	0	0	0.23	23.38	97.65	0.212368333333333	0.0176316666666667	0.650015360983102
919	E081622	04	5	20	6.86	0	0.04	0.26	166.25	240.38	0.316798611111111	-0.0167986111111111	-0.251580830351943
920	E081622	05	1	21	7.22	0	0	0.22	85.75	113.75	0.171976388888889	0.0480236111111111	1.51986813186813
921	E081622	05	2	22	9.28	0	0.01	0.32	116.43	197.07	0.300130666666667	0.0298693333333334	0.545641650175065
922	E081622	05	3	23	3.93	0	0	0.21	158.48	231.99	0.173007333333333	0.0369926666666666	0.574048881417302
923	E081622	05	4	24	2.4	0	0	0.21	278.9	341.27	0.185933333333333	0.0240666666666667	0.253875230755707
924	E081622	05	5	25	10.8	0	0.02	0.32	123.49	190.95	0.37047	-0.03047	-0.574454045561665
925	E081622	06	1	26	5.16	0	0.02	0.25	173.75	192.1	0.249041666666667	0.0209583333333333	0.392764185320146
926	E081622	06	2	27	6.86	0	0.02	0.28	143.57	204.86	0.273580611111111	0.0264193888888889	0.464267304500635
927	E081622	06	3	28	5	0	0.02	0.33	202.33	285.02	0.281013888888889	0.0689861111111111	0.871342361939513
928	E081622	06	4	29	32.7	0	0.06	0.52	68.91	111.68	0.6259325	-0.0459324999999999	-1.48063216332378
929	E081622	06	5	30	65.5	0	0.06	0.34	21.45	106.99	0.390270833333333	0.00972916666666673	0.327367043648941
930	E081622	07	1	31	2.4	0	0.02	0.27	259.32	291.57	0.17288	0.11712	1.44607469904311
931	E081622	07	2	32	9.28	0	0.01	0.3	125.36	201.83	0.323150222222222	-0.0131502222222222	-0.23455779616509
932	E081622	07	3	33	3.93	0	0.03	0.37	370.4	486.67	0.404353333333333	-0.00435333333333332	-0.0322025191608276
933	E081622	07	4	34	10.8	0	0.14	0.31	155.46	244.93	0.46638	-0.0163800000000001	-0.240754501286083
934	E081622	07	5	35	7.22	0	0.22	0.35	242.22	388.96	0.485785666666667	0.0842143333333333	0.779441587823941
935	E081622	08	1	36	65.5	0	0.26	0.62	44.01	74.66	0.8007375	0.0792625000000001	3.82192606482722
936	E081622	08	2	37	32.7	0	0.06	0.38	54.57	154.51	0.4956775	-0.0556775	-1.29725584104589
937	E081622	08	3	38	5	0	0.02	0.27	148.51	198.99	0.206263888888889	0.0837361111111112	1.51490024624353
938	E081622	08	4	39	6.86	0	0.01	0.25	128.71	192.08	0.245264055555556	0.0147359444444444	0.276183881715951
939	E081622	08	5	40	5.16	0	0.01	0.26	194.73	270.44	0.279113	-0.00911299999999998	-0.12130897796184
940	E081622	09	1	41	2.4	0	0	0.38	519.39	592.03	0.34626	0.03374	0.205165278786548
941	E081622	09	2	42	10.8	0	0.12	0.38	164.88	271.93	0.49464	0.00535999999999998	0.0709594380906848
942	E081622	09	3	43	3.93	0	0.02	0.49	350.66	462.3	0.382803833333333	0.127196166666667	0.990495781959766
943	E081622	09	4	44	9.28	0	0.28	0.27	191.46	267.29	0.493541333333333	0.0564586666666668	0.76041453103371
944	E081622	09	5	45	7.22	0	0.01	0.26	130.92	207.54	0.262567333333333	0.0074326666666667	0.128927435675051
945	E082422	01	1	1	7.87	0	0.03	0.12	30.95	89.99	0.0676601388888889	0.0823398611111111	3.29396044004889
946	E082422	01	2	2	2.4	0	0.02	0.15	199.71	319.77	0.13314	0.03686	0.414973262032086
947	E082422	01	3	3	6.86	0	0.01	0.18	85.73	235.93	0.163363277777778	0.0266367222222222	0.406443436612554
948	E082422	01	4	4	5	0	0.02	0.2	137.07	286.74	0.190375	0.029625	0.371939736346517
949	E082422	01	5	5	6.12	0	0.02	0.16	112.32	275.65	0.190944	-0.010944	-0.142929076727734
950	E082422	02	1	6	3.93	0	0	0.2	156.52	281.52	0.170867666666667	0.0291323333333333	0.372536231884058
951	E082422	02	2	7	10.8	0	0	0.42	119.62	205.46	0.35886	0.0611399999999999	1.07127421395892
952	E082422	02	3	8	65.5	0	0.02	0.25	16	214.03	0.291111111111111	-0.0211111111111111	-0.355090407886744
953	E082422	02	4	9	32.7	0	0.02	0.24	26.64	124.82	0.24198	0.01802	0.519724403140523
954	E082422	02	5	10	4.37	0	0.03	0.48	340.73	493.4	0.413608361111111	0.0963916388888889	0.703303404945277
955	E082422	03	1	11	6.12	0	0	0.22	111.04	177.43	0.188768	0.031232	0.633687651468184
956	E082422	03	2	12	5	0	0	0.49	293.81	393.16	0.408069444444444	0.0819305555555556	0.75020347949944
957	E082422	03	3	13	6.86	0	0	0.25	144.93	379.51	0.276172166666667	-0.0261721666666667	-0.248266975837264
958	E082422	03	4	14	7.87	0	0	0.27	120.06	217.51	0.2624645	0.00753550000000003	0.124719782998483
959	E082422	03	5	15	2.4	0	0.02	0.29	367.77	513.84	0.24518	0.06482	0.454133582438113
960	E082422	04	1	16	32.7	0	0.01	0.55	55.03	125.56	0.499855833333333	0.0601441666666667	1.72442656897101
961	E082422	04	2	17	3.93	0	0	0.27	227.11	419.65	0.247928416666667	0.0220715833333333	0.189342785654712
962	E082422	04	3	18	65.5	0	0.02	0.37	21.22	91.92	0.386086111111111	0.00391388888888894	0.153285465622282
963	E082422	04	4	19	4.37	0	0.02	0.32	210.88	327.89	0.255984888888889	0.0840151111111112	0.922426423495685
964	E082422	04	5	20	10.8	0	0.02	0.27	96.61	195.45	0.28983	0.000170000000000003	0.00313123561013053
965	E082422	05	1	21	7.87	0	0.02	0.34	181.98	290.98	0.3978285	-0.0378284999999999	-0.468013609182761
966	E082422	05	2	22	2.4	0	0.02	0.23	100.36	224.38	0.0669066666666667	0.183093333333333	2.93758802032267
967	E082422	05	3	23	6.12	0	0.02	0.28	155.79	227.68	0.264843	0.035157	0.55589072382291
968	E082422	05	4	24	6.86	0	0.02	0.32	161.06	293.19	0.306908777777778	0.0330912222222222	0.406318087247177
969	E082422	05	5	25	5	0	0.02	0.28	171.41	279.05	0.238069444444444	0.0619305555555556	0.798960759720481
970	E082422	06	1	26	32.7	0	0.02	0.34	41.21	125.8	0.374324166666667	-0.0143241666666667	-0.409912559618443
971	E082422	06	2	27	65.5	0	0.02	0.55	26.98	194.68	0.490886111111111	0.0791138888888889	1.46296486542018
972	E082422	06	3	28	4.37	0	0.02	0.25	191.86	343.16	0.232896722222222	0.0371032777777778	0.389240587481058
973	E082422	06	4	29	10.8	0	0.02	0.34	93.59	173.03	0.28077	0.07923	1.64843090793504
974	E082422	06	5	30	3.93	0	0.01	0.27	243.39	396.17	0.26570075	0.01429925	0.129937400610849
